# Supplementary material for: The impact of physical exercise on college students’ interpersonal skills: the chain mediation effect of social anxiety and peer relationships
Source: Front Psychol. 2026 Jul 16;17:1846593. doi: 10.3389/fpsyg.2026.1846593 (PMC13422204; doi:10.3389/fpsyg.2026.1846593)
Supplement: Supplementary file 1 [file Table_1.xlsx]

## Sheet: 数据
序号	提交答卷时间	所用时间	来源	来源详情	1.性别：	2.年级：	3.你的专业：	生源	1.您进行体育锻炼的强度怎样（单选）?	2.您进行上述强度体育活动，一次多少分钟(学生也包括上体育课)（单选）?	3.您进行上述体育活动的次数（单选）?	1 邀请陌生人与你共同做某件事 ， 比如 ，一起参加聚会。	2 告诉关系密切者 ，他（她）对待你的某种方式你并不喜欢。	3 与刚刚结识的人闲聊时，谈及自己的隐私。	4 当与关系密切者之间的意见分歧即将升级为恶战时，你能够承认是自己错了。	5 帮助关系密切者完成其对重大人生决策的思索和体验。	6 愿意为那些你感兴趣和有吸引力的人做事或提出建议	7 熟人或异性朋友让你做你不想做的某件事时 ，你会拒绝。	8 信任新朋友或异性朋友 ，并向他（她）呈现你比较脆弱、敏感的一面。	9 当与关系密切者发生争吵时 ，能够撇开嫉妒或怨恨的情绪。	10 能够耐心而充满感情地倾听关系密切者发泄有关他 （她）经受的外在因扰的情绪。	11 与你想要认识的陌生人主动谈话。	12 拒绝关系密切者的不合理要求。	13 告诉关系密切者一些与你自己有关的感到羞耻的事。	14 当与关系密切者有矛盾时 ，真诚地倾听他（她） 的 抱怨，而不试图 “看透 ”其所思。	15 帮助关系密切者认清他（她）所面临的问题的关键所在。	16 与人初次交往时是一个有趣的、愿意分享的人。	17 当关系密切者忽视或不体谅你时捍卫自己的权利。	18 让新的同伴逐渐认识 “真实 ” 的你。	19 在争吵中能够接受关系密切者的意见 ，并真正理解 他（她） 的观点。	20 帮助关系密切者处理其与家庭成员的问题或室友 （工作或住） 的关系问题。	21 向你想要结识（或约会） 的人主动做自我介绍。	22 告诉异性朋友或熟人他（她）正在做的某件事令你感到难堪。	23 取下你用以自卫的 “面具 ” ，信任关系密切者。	24 避免与关系密切者谈论那些可能引起分歧并导致争吵的话题。	25 当关系密切者情绪低落时 ，你是一个投入的好的倾听者。	26 打电话给新的异性朋友或熟人商定约会的时间。	27 当关系密切者违背承诺时，你会当面质问他（她）。	28 向你的同伴诉说那些令你焦虑或害怕的秘密。	29 能够和关系密切者协同解决某个特殊的问题 ，而不 采用惯常的说辞（例如:那本该由你做，与我无关）。	30 当关系密切者受到羞辱时 ，你能够鼓励并以实际行动支持他（她）。	31 给那些你希望成为朋友或恋人的人留下好的第一印象。	32 告诉关系密切者他（她）做的某件事伤害了你。	33 告诉关系密切者你有多么欣赏和在乎他（她）。	34 当关系密切者令你生气时，你能够接受这样的看法: 他（她） 的观点有合理之处 ，哪怕你并不同意这个 观点。	35 当关系密切者需要诉说时（话题可能是你不感兴趣的） ，你能够给予真诚的情感关注。	36 参加陌生人的舞会或聚会以发展新的人际关系。	37 告诉关系密切者他（她）做的某件事激怒了你。	38 知道如何推进与异性朋友或熟人的谈话 ，使谈话超越泛泛而谈而真正促进互相了解。
1	2025-06-02 12:39:10	49秒	微信	N/A	1	4	1	1	4	4	4	3	3	3	4	3	4	5	4	5	4	4	3	4	4	3	3	4	3	5	3	3	4	3	4	5	4	5	4	3	4	4	5	5	4	3	5	3	4
2	2025-06-02 12:39:24	61秒	微信	N/A	2	4	1	2	2	3	2	1	1	2	2	2	2	2	2	2	2	2	2	1	1	1	2	2	2	1	2	2	2	1	2	1	1	2	1	1	1	2	2	2	2	1	1	2	1
3	2025-06-02 12:39:35	71秒	微信	N/A	1	2	3	1	5	3	4	3	3	4	4	4	3	4	5	5	5	5	5	4	3	4	3	5	5	4	3	3	5	5	4	4	3	3	5	4	3	4	3	4	5	4	4	5	5
4	2025-06-02 12:39:53	72秒	微信	N/A	2	3	2	2	2	4	3	3	3	3	1	2	1	2	2	4	4	4	2	3	5	4	3	5	5	2	5	3	2	5	2	2	4	2	1	1	5	5	4	3	4	4	3	5	3
5	2025-06-02 12:39:56	95秒	微信	N/A	2	3	1	2	3	3	3	4	4	4	4	5	4	4	4	4	4	5	4	4	4	4	5	4	4	4	5	5	5	5	4	4	4	5	5	4	4	4	4	5	4	4	4	4	5
6	2025-06-02 12:40:01	92秒	微信	N/A	2	3	1	1	2	3	2	5	5	4	1	2	1	1	1	1	1	4	1	5	5	1	2	5	3	4	2	5	4	5	4	1	1	1	4	3	2	3	3	3	1	2	1	3	3
7	2025-06-02 12:40:04	101秒	微信	N/A	2	1	2	1	2	2	3	1	1	3	2	2	1	1	1	2	3	3	3	2	2	3	3	2	3	1	3	3	1	2	1	1	2	3	1	2	3	1	2	3	1	2	1	1	3
8	2025-06-02 12:40:13	56秒	微信	N/A	2	2	2	1	3	2	2	2	2	4	3	4	4	2	4	3	2	3	3	2	4	2	4	4	4	4	3	2	3	4	3	4	4	2	3	4	3	4	3	3	2	3	2	2	3
9	2025-06-02 12:40:15	114秒	微信	N/A	2	1	2	1	3	5	4	3	3	4	4	4	2	3	2	4	3	3	4	3	3	4	4	2	3	4	2	2	4	3	2	2	3	2	4	4	3	4	3	4	4	3	4	2	2
10	2025-06-02 12:40:26	50秒	微信	N/A	1	4	2	2	5	4	5	4	4	4	5	3	3	3	4	5	4	4	4	5	3	4	3	4	4	4	5	5	4	5	3	4	4	4	3	4	5	3	4	5	5	5	4	5	4
11	2025-06-02 12:40:37	51秒	微信	N/A	2	4	1	2	3	4	5	2	2	2	3	2	3	4	2	2	4	4	4	3	3	4	2	3	3	2	2	3	2	2	3	4	3	4	4	2	3	4	3	2	2	3	3	3	3
12	2025-06-02 12:40:37	72秒	微信	N/A	1	4	2	1	3	3	3	4	4	4	4	5	4	4	4	4	4	5	5	4	5	5	4	4	4	5	4	4	4	5	5	4	4	4	4	4	5	4	4	4	4	4	4	5	4
13	2025-06-02 12:40:44	65秒	微信	N/A	1	4	1	1	5	5	5	4	4	4	5	4	4	4	4	5	4	4	5	4	5	4	4	4	4	4	5	4	4	5	5	4	4	5	4	4	4	4	5	4	4	4	4	5	4
14	2025-06-02 12:40:46	132秒	微信	N/A	1	1	1	1	4	5	4	4	4	3	4	5	3	5	5	3	3	4	3	4	5	3	3	3	3	4	3	4	4	3	4	3	5	3	3	4	4	3	5	4	4	5	3	5	3
15	2025-06-02 12:40:49	132秒	微信	N/A	1	1	3	2	5	5	5	3	4	3	3	5	1	2	3	5	5	4	1	4	3	3	4	2	2	4	2	5	5	1	2	2	1	3	3	2	4	4	1	5	4	5	2	1	2
16	2025-06-02 12:41:00	94秒	微信	N/A	1	4	1	2	5	4	4	4	4	4	4	5	5	4	4	4	5	4	5	5	4	4	4	5	4	4	4	4	4	5	4	4	5	4	5	5	4	5	4	4	4	4	4	5	4
17	2025-06-02 12:41:03	125秒	微信	N/A	2	2	2	2	3	4	4	3	3	3	2	3	1	1	2	1	1	2	3	2	1	2	3	1	3	1	1	3	2	3	2	2	3	3	1	2	3	2	3	2	1	1	3	3	3
18	2025-06-02 12:41:05	92秒	微信	N/A	1	1	1	1	5	4	4	2	2	5	1	4	2	4	5	4	3	2	4	1	5	4	3	5	1	4	3	1	5	3	3	4	2	3	4	1	1	2	2	2	2	3	2	3	1
19	2025-06-02 12:41:13	160秒	微信	N/A	1	4	2	2	4	3	2	4	4	5	4	4	4	5	4	4	4	5	4	5	4	4	5	5	5	4	4	4	5	5	4	4	4	4	4	5	5	4	4	4	5	4	4	4	4
20	2025-06-02 12:41:17	89秒	微信	N/A	1	4	2	1	5	5	5	4	4	5	5	5	4	4	4	5	4	4	5	5	4	5	4	4	5	4	4	5	4	4	4	5	4	4	4	5	4	5	4	4	4	5	5	4	4
21	2025-06-02 12:41:17	118秒	微信	N/A	1	4	2	2	4	4	5	2	2	4	4	3	2	2	3	3	2	4	3	3	3	4	3	2	3	2	4	2	3	3	4	2	4	4	2	2	4	4	3	3	3	2	2	3	4
22	2025-06-02 12:41:21	60秒	微信	N/A	1	2	2	2	3	3	2	5	5	4	5	3	5	5	5	5	4	5	4	4	3	3	3	4	5	5	4	4	5	4	5	5	5	4	3	3	5	3	3	4	4	3	5	3	3
23	2025-06-02 12:41:26	122秒	微信	N/A	2	4	2	1	1	1	2	4	4	4	4	4	4	4	4	5	5	4	5	5	4	4	4	4	4	4	4	4	4	4	4	4	5	5	4	4	5	4	4	5	4	4	4	4	4
24	2025-06-02 12:41:32	175秒	微信	N/A	2	2	2	1	2	1	2	5	5	5	4	5	5	4	5	5	4	4	5	4	4	4	5	4	4	4	5	4	5	5	4	5	4	5	4	4	4	4	5	4	5	4	4	4	4
25	2025-06-02 12:41:40	54秒	微信	N/A	1	4	2	1	4	5	4	5	5	4	5	4	5	4	5	4	4	5	4	5	4	4	4	4	4	5	4	4	4	4	5	5	5	4	5	4	5	4	4	4	5	4	4	5	4
26	2025-06-02 12:41:42	80秒	微信	N/A	1	1	2	1	5	5	5	3	3	3	3	3	4	3	3	3	2	3	3	2	3	3	2	3	2	3	2	2	2	3	2	3	4	3	4	3	4	3	2	3	4	4	2	2	3
27	2025-06-02 12:41:43	122秒	微信	N/A	1	1	1	2	5	5	3	5	5	4	4	4	4	4	5	4	5	5	4	4	4	4	4	4	4	4	5	4	4	5	5	4	4	4	4	5	4	5	4	5	4	4	4	4	4
28	2025-06-02 12:41:49	156秒	微信	N/A	1	3	2	2	3	5	5	3	3	4	3	5	4	4	4	3	5	5	3	4	5	3	3	5	5	4	3	5	4	4	5	4	5	5	5	4	5	3	4	4	3	4	4	4	3
29	2025-06-02 12:41:52	108秒	微信	N/A	1	4	3	1	4	5	5	5	5	3	3	4	5	3	3	5	4	5	5	5	5	3	3	3	3	3	3	4	3	5	3	3	5	5	3	3	4	3	3	5	3	3	5	5	3
30	2025-06-02 12:41:54	145秒	微信	N/A	1	3	2	2	4	5	4	5	5	5	4	5	4	5	4	5	4	5	4	5	5	4	4	4	4	5	4	4	4	5	5	5	5	4	4	4	4	4	4	4	5	5	4	5	5
31	2025-06-02 12:41:58	134秒	微信	N/A	1	4	2	1	5	5	5	5	5	5	4	4	4	4	4	4	4	4	4	4	4	5	4	4	4	4	5	4	5	4	4	4	4	4	4	5	4	4	5	4	4	4	4	5	5
32	2025-06-02 12:42:01	100秒	微信	N/A	1	1	2	1	4	5	5	3	3	3	3	3	5	5	3	4	4	4	5	5	5	3	5	4	3	4	3	3	4	5	3	5	4	4	5	4	4	3	4	4	4	5	5	4	3
33	2025-06-02 12:42:01	164秒	微信	N/A	1	3	3	2	3	5	3	3	3	3	2	2	3	4	4	5	1	5	5	4	1	3	1	3	2	1	3	5	2	4	5	4	1	1	4	3	3	2	3	2	2	1	3	1	1
34	2025-06-02 12:42:07	162秒	微信	N/A	1	3	2	2	2	3	3	2	2	2	2	2	2	1	2	1	2	2	2	2	1	2	2	2	2	1	1	2	2	1	2	1	1	2	2	2	2	2	1	1	2	2	2	2	2
35	2025-06-02 12:42:13	236秒	微信	N/A	1	4	2	1	5	5	4	4	4	3	5	3	3	5	4	3	4	4	5	3	4	4	4	4	4	5	5	5	3	4	4	5	4	3	3	5	3	4	3	5	4	5	5	4	3
36	2025-06-02 12:42:15	128秒	微信	N/A	1	1	1	1	5	3	5	1	1	2	2	2	1	2	2	2	1	1	1	2	1	2	2	2	2	2	2	2	1	2	2	1	2	2	2	2	1	2	1	1	2	2	2	2	1
37	2025-06-02 12:42:19	180秒	微信	N/A	1	4	2	2	4	5	4	4	4	4	4	4	5	4	4	4	4	5	4	4	4	4	5	4	4	4	5	4	4	4	4	4	4	4	5	4	4	5	4	4	4	4	4	4	4
38	2025-06-02 12:42:20	166秒	微信	N/A	1	4	3	1	5	5	4	4	4	5	4	5	5	5	5	4	3	5	5	3	3	4	5	3	5	3	3	3	4	5	5	5	4	4	4	5	5	5	4	4	4	5	3	4	4
39	2025-06-02 12:42:25	153秒	微信	N/A	1	1	1	2	3	4	5	4	4	2	3	4	3	3	2	2	3	4	3	3	3	4	4	2	2	3	2	4	4	4	2	2	2	3	3	4	2	3	3	2	4	4	3	3	2
40	2025-06-02 12:42:38	118秒	微信	N/A	2	2	2	2	3	1	3	1	1	2	2	1	2	1	3	1	2	2	2	3	1	3	3	2	3	3	1	2	3	2	2	1	1	1	1	1	2	3	2	1	1	2	3	3	2
41	2025-06-02 12:42:41	183秒	微信	N/A	1	1	2	1	4	5	4	5	5	5	4	3	3	4	3	3	5	4	5	3	5	3	4	5	3	3	4	3	5	4	5	3	5	3	5	5	3	3	3	3	3	4	3	4	4
42	2025-06-02 12:42:45	62秒	微信	N/A	1	1	3	1	3	3	4	2	2	1	3	2	3	2	2	2	3	2	2	3	1	3	1	2	1	3	3	3	3	2	2	1	3	3	1	3	1	1	3	2	2	2	1	2	2
43	2025-06-02 12:43:06	67秒	微信	N/A	1	1	1	2	5	5	4	4	4	4	4	4	4	4	4	4	4	4	4	5	4	4	4	4	5	4	4	5	5	4	5	4	4	4	4	4	4	4	4	4	4	5	4	5	5
44	2025-06-02 12:43:09	233秒	微信	N/A	1	1	2	2	4	5	5	4	4	3	3	3	5	5	3	3	4	5	3	4	3	3	5	3	5	4	3	5	4	3	5	3	5	4	5	5	4	3	5	5	5	5	5	5	3
45	2025-06-02 12:43:18	137秒	微信	N/A	2	1	2	2	1	2	3	3	3	2	2	4	4	2	3	3	2	3	4	3	4	3	2	3	4	4	3	2	3	3	2	4	4	4	2	4	3	3	4	3	2	2	2	4	2
46	2025-06-02 12:43:23	94秒	微信	N/A	2	1	1	1	1	1	2	4	4	4	1	3	2	1	5	5	4	2	2	2	1	4	2	4	5	3	2	1	2	5	5	2	1	5	4	1	4	4	4	3	3	5	3	4	5
47	2025-06-02 12:43:28	194秒	微信	N/A	2	1	2	2	4	3	3	3	3	3	4	4	2	4	2	2	3	3	2	2	2	2	4	2	4	4	4	2	2	2	3	4	3	2	2	4	2	3	2	2	3	4	4	4	3
48	2025-06-02 12:43:46	63秒	微信	N/A	1	4	1	2	1	3	3	4	4	4	2	3	4	2	3	2	3	2	3	3	2	4	4	2	2	4	4	4	2	4	4	4	2	4	4	3	4	4	3	4	3	3	3	3	3
49	2025-06-02 12:43:54	114秒	微信	N/A	1	2	1	1	2	4	4	5	5	5	5	1	3	2	4	3	2	3	2	5	2	2	2	1	5	2	5	2	3	4	5	1	5	2	3	5	1	1	1	1	3	1	3	1	2
50	2025-06-02 12:43:55	141秒	微信	N/A	1	4	2	1	5	4	5	5	5	4	4	3	4	4	5	3	4	5	3	4	5	4	5	5	5	3	3	4	5	3	4	5	5	3	4	3	3	4	3	4	4	5	4	3	4
51	2025-06-02 12:43:56	74秒	微信	N/A	1	4	1	2	4	3	3	5	5	4	4	4	5	5	4	5	5	5	4	4	4	4	5	4	4	4	5	4	5	4	4	4	4	5	4	4	4	4	4	4	4	4	4	5	4
52	2025-06-02 12:44:38	90秒	微信	N/A	1	2	2	2	5	5	4	4	4	1	2	5	1	5	1	5	5	1	1	5	3	5	3	4	5	5	4	1	3	3	1	4	1	1	1	1	3	3	2	3	1	2	3	2	2
53	2025-06-02 12:44:44	115秒	微信	N/A	1	2	1	1	3	3	2	1	1	1	4	2	4	4	1	4	4	1	5	4	2	4	5	2	5	3	1	4	5	4	1	5	5	1	5	3	1	2	3	2	3	3	1	1	1
54	2025-06-02 12:44:46	123秒	微信	N/A	1	4	2	1	4	3	3	5	5	3	4	5	5	4	5	4	5	5	4	4	4	3	5	4	5	4	4	3	4	3	4	3	4	3	3	3	5	5	3	5	5	3	5	4	4
55	2025-06-02 12:44:46	43秒	微信	N/A	2	3	2	1	5	3	3	5	5	4	4	4	4	5	4	4	5	4	4	4	5	4	5	4	4	5	4	4	4	4	4	4	4	4	4	4	4	4	5	4	5	5	5	5	4
56	2025-06-02 12:44:51	48秒	微信	N/A	1	1	2	1	4	4	3	4	5	1	2	5	2	3	2	2	3	2	4	2	2	3	4	1	3	4	5	1	1	5	1	3	5	2	3	4	4	4	5	1	1	3	5	1	5
57	2025-06-02 12:44:53	118秒	微信	N/A	1	4	3	2	2	3	4	5	5	5	2	1	3	2	3	3	2	2	2	3	3	2	5	5	3	3	5	2	5	4	3	1	5	1	1	4	1	2	1	2	1	2	1	2	2
58	2025-06-02 12:44:58	112秒	微信	N/A	2	1	1	2	2	3	3	3	3	4	5	2	4	5	3	5	2	5	2	1	2	4	1	5	5	3	1	1	5	1	3	3	3	1	5	5	1	2	3	1	3	2	3	2	3
59	2025-06-02 12:45:06	113秒	微信	N/A	2	3	3	2	2	1	1	1	1	2	3	3	1	2	1	1	3	1	1	2	3	2	2	3	2	2	2	2	1	2	3	1	3	3	3	1	3	2	3	3	1	3	3	2	2
60	2025-06-02 12:45:11	133秒	微信	N/A	1	4	2	1	5	5	5	5	5	3	5	5	5	3	4	4	4	4	4	4	4	3	3	4	5	3	5	4	3	3	3	5	3	5	5	4	5	5	3	4	3	5	4	4	5
61	2025-06-02 12:45:12	52秒	微信	N/A	1	2	2	2	5	4	3	1	1	2	2	2	1	2	2	2	2	2	2	1	2	2	2	2	2	1	1	2	1	2	2	2	1	2	1	2	1	1	1	2	1	2	2	2	2
62	2025-06-02 12:45:13	64秒	微信	N/A	1	4	2	1	5	5	5	4	4	5	4	4	4	5	4	5	5	3	5	4	4	5	3	5	3	5	5	4	5	3	3	5	3	3	3	4	3	3	5	4	4	4	4	3	4
63	2025-06-02 12:45:15	75秒	微信	N/A	2	4	3	1	2	4	2	3	3	3	3	1	1	3	1	1	2	1	2	3	1	1	3	2	2	2	1	1	3	1	3	3	3	2	3	1	1	3	3	1	2	3	2	1	3
64	2025-06-02 12:45:15	45秒	微信	N/A	2	1	2	2	2	3	3	4	4	3	2	3	2	1	3	3	1	4	4	2	2	1	3	5	1	3	5	5	1	2	4	2	1	5	1	1	1	2	3	3	3	1	2	1	3
65	2025-06-02 12:45:17	115秒	微信	N/A	1	2	2	1	5	5	5	5	5	1	5	1	3	5	1	5	1	3	3	5	3	4	2	3	5	3	2	4	2	5	5	2	2	2	3	5	5	5	4	5	4	4	4	4	4
66	2025-06-02 12:45:25	133秒	微信	N/A	1	1	2	2	4	5	5	3	3	4	4	2	2	2	3	4	4	4	3	3	2	4	4	4	4	4	2	4	3	4	3	3	2	2	2	3	2	2	2	3	3	2	2	2	3
67	2025-06-02 12:45:36	91秒	微信	N/A	1	2	2	2	5	3	4	4	4	4	4	5	5	4	5	4	4	4	5	4	4	5	4	4	4	5	5	4	5	5	5	5	5	5	4	4	4	4	4	4	4	5	5	4	4
68	2025-06-02 12:45:37	162秒	微信	N/A	1	4	2	1	5	5	4	3	3	3	4	5	3	5	4	5	5	4	3	3	5	4	5	5	4	4	4	5	3	5	4	4	5	5	3	3	5	3	3	4	5	4	3	5	4
69	2025-06-02 12:45:39	39秒	微信	N/A	2	1	2	1	4	4	4	3	3	3	2	3	2	2	4	3	4	3	2	3	3	4	4	3	3	2	4	3	2	3	2	2	2	2	2	2	2	2	2	2	3	4	3	3	3
70	2025-06-02 12:45:41	97秒	微信	N/A	1	2	2	1	5	5	5	3	2	5	2	3	1	4	4	5	3	3	2	1	5	4	5	5	3	4	4	4	3	5	4	1	4	4	3	1	5	1	2	2	1	3	1	4	4
71	2025-06-02 12:45:41	91秒	微信	N/A	2	2	3	1	2	2	4	2	2	2	2	2	2	1	2	2	1	2	1	1	2	2	1	1	2	2	2	2	2	2	2	2	1	2	2	1	2	2	2	1	2	2	2	2	1
72	2025-06-02 12:45:44	96秒	微信	N/A	1	4	1	1	5	4	3	3	3	2	4	2	4	2	2	2	3	2	4	4	3	2	4	3	3	4	4	3	3	3	2	4	3	4	2	2	2	2	4	4	2	3	3	4	4
73	2025-06-02 12:45:53	71秒	微信	N/A	2	1	2	1	3	4	4	4	4	2	2	3	2	3	3	2	2	3	3	3	4	2	3	2	2	3	4	4	4	3	4	3	3	4	2	2	2	2	3	4	3	2	4	2	3
74	2025-06-02 12:45:55	78秒	微信	N/A	1	1	2	1	5	5	5	5	5	4	5	4	4	4	4	5	4	4	4	4	4	5	4	4	5	5	4	5	5	4	4	5	4	4	4	5	4	5	5	4	4	5	5	5	4
75	2025-06-02 12:46:20	54秒	微信	N/A	2	3	2	2	4	4	4	5	5	4	5	5	4	4	4	4	5	3	3	4	3	5	4	4	4	4	4	4	4	3	4	4	3	5	4	5	3	5	4	4	4	3	4	3	3
76	2025-06-02 12:46:21	196秒	微信	N/A	2	1	2	1	4	4	4	4	4	4	4	4	4	5	5	5	4	4	5	5	5	4	4	5	4	4	5	5	5	4	4	4	4	5	4	5	4	4	5	5	5	5	4	4	5
77	2025-06-02 12:46:28	120秒	微信	N/A	1	2	3	1	5	3	3	3	3	4	3	4	4	2	2	4	5	3	1	1	1	3	5	5	1	4	5	5	3	3	3	4	3	1	3	5	4	5	4	4	4	5	4	4	4
78	2025-06-02 12:46:32	125秒	微信	N/A	1	2	1	1	5	5	4	2	2	4	3	4	3	4	4	2	2	3	2	2	3	3	4	4	4	3	3	3	3	3	4	3	3	2	2	4	2	2	3	3	3	3	3	3	2
79	2025-06-02 12:46:38	196秒	微信	N/A	1	2	2	2	5	4	3	2	2	4	4	2	4	3	3	2	4	2	4	3	2	3	4	2	3	2	4	2	4	4	3	2	2	2	2	3	3	4	4	4	2	2	2	3	3
80	2025-06-02 12:46:52	126秒	微信	N/A	1	4	3	1	4	4	3	2	2	2	3	3	4	2	4	2	2	3	3	4	4	3	4	4	4	4	2	2	3	4	3	4	4	4	2	2	2	3	3	3	2	4	2	4	2
81	2025-06-02 12:46:58	158秒	微信	N/A	1	4	3	1	5	4	3	3	3	2	3	3	2	2	3	3	2	4	4	4	4	2	3	3	2	4	3	2	3	2	3	4	2	4	3	4	3	2	2	3	2	3	4	4	4
82	2025-06-02 12:46:59	45秒	微信	N/A	1	2	1	1	2	4	3	2	2	4	3	1	1	2	2	2	5	4	1	5	2	2	4	3	5	3	2	2	1	4	2	3	4	2	2	4	1	1	2	1	2	2	1	2	2
83	2025-06-02 12:47:02	62秒	微信	N/A	1	3	1	2	3	4	5	4	4	2	1	3	5	1	4	1	5	4	5	5	1	2	4	4	5	5	2	2	4	4	5	1	1	1	3	3	3	3	1	1	3	1	3	3	3
84	2025-06-02 12:47:03	142秒	微信	N/A	2	3	2	1	5	5	4	5	5	5	3	3	3	3	5	3	3	4	4	5	3	5	3	4	3	3	4	4	4	4	5	5	4	4	4	3	4	4	5	5	4	4	3	4	4
85	2025-06-02 12:47:26	99秒	微信	N/A	1	2	1	1	2	4	3	5	3	1	5	3	2	5	1	4	3	3	2	5	2	1	1	3	2	3	2	1	3	5	2	4	5	4	3	1	1	5	1	5	4	1	4	4	2
86	2025-06-02 12:47:34	83秒	微信	N/A	1	3	2	1	5	5	5	3	3	3	3	3	5	3	4	3	3	4	5	5	4	5	3	5	4	3	4	3	5	5	4	5	5	3	3	5	3	3	5	4	3	3	5	5	4
87	2025-06-02 12:48:12	97秒	微信	N/A	1	3	2	1	2	2	3	2	2	1	1	2	3	3	3	1	2	1	1	2	2	2	2	2	3	1	3	2	2	2	1	1	2	3	1	2	2	1	3	3	3	2	1	1	3
88	2025-06-02 12:48:20	73秒	微信	N/A	1	1	3	1	4	4	4	4	4	5	3	3	3	3	3	4	3	4	4	4	3	3	3	4	5	4	4	3	3	5	5	4	5	5	3	3	5	5	5	4	4	3	5	5	5
89	2025-06-02 12:48:37	158秒	微信	N/A	1	4	1	1	4	4	5	5	5	4	4	5	4	4	4	4	4	4	4	4	4	4	4	4	4	4	5	5	4	4	4	4	5	4	4	5	4	5	5	5	4	4	4	5	5
90	2025-06-02 12:48:38	90秒	微信	N/A	1	2	1	2	3	4	5	4	4	4	4	5	5	4	4	4	4	4	4	4	4	4	4	4	4	4	4	4	4	4	4	4	5	4	4	4	4	4	4	4	5	4	4	4	4
91	2025-06-02 12:48:39	89秒	微信	N/A	1	4	1	1	2	4	3	3	3	2	3	2	2	2	1	1	2	1	3	3	3	2	1	2	1	3	2	1	1	3	1	2	1	3	3	3	3	1	1	1	1	2	2	1	3
92	2025-06-02 12:48:40	120秒	微信	N/A	1	3	3	1	5	3	4	4	4	3	3	4	4	3	4	4	4	3	3	3	4	2	3	3	4	3	2	2	4	3	3	4	3	2	2	2	2	4	4	4	2	2	3	4	4
93	2025-06-02 12:49:18	117秒	微信	N/A	1	1	2	1	2	4	4	2	2	4	3	3	3	3	4	2	3	4	2	4	2	3	2	2	3	2	3	4	2	2	4	2	3	2	2	4	4	4	2	2	2	4	2	3	2
94	2025-06-02 12:49:43	293秒	微信	N/A	1	1	1	1	2	4	3	2	2	2	2	1	1	2	2	2	2	2	2	2	1	1	2	2	2	2	2	2	2	2	2	2	1	1	2	1	2	2	2	2	2	2	2	1	2
95	2025-06-02 12:50:13	87秒	微信	N/A	1	2	1	1	4	2	4	4	4	4	4	4	4	4	5	4	5	4	5	5	5	4	5	5	4	4	4	4	4	4	5	5	5	4	4	4	4	5	4	4	5	4	4	4	4
96	2025-06-02 12:50:38	96秒	微信	N/A	1	4	2	2	4	5	5	4	4	4	4	5	5	4	4	4	4	4	5	4	4	4	4	4	4	5	4	4	4	5	4	4	4	5	5	5	4	4	4	4	4	5	4	4	4
97	2025-06-02 12:51:45	685秒	微信	N/A	1	4	1	2	3	4	5	3	3	4	3	4	1	2	5	3	2	4	5	3	3	4	4	2	2	1	3	1	1	1	3	4	5	5	2	5	3	2	4	2	3	2	4	4	2
98	2025-06-02 12:52:00	162秒	微信	N/A	2	1	2	2	3	3	1	4	4	4	4	4	4	5	4	4	5	4	4	4	4	4	4	4	4	4	4	5	4	4	4	4	5	5	4	4	5	4	4	4	5	5	4	5	4
99	2025-06-02 12:52:28	47秒	微信	N/A	1	4	3	1	5	4	4	5	5	4	4	4	5	4	4	4	5	4	4	4	4	4	4	4	4	5	4	4	4	5	4	4	5	4	5	4	5	5	5	4	4	4	5	4	4
100	2025-06-02 12:53:27	95秒	微信	N/A	1	1	2	1	5	5	5	4	4	4	4	5	4	5	5	4	4	3	3	5	3	3	5	5	3	5	3	3	5	3	4	5	3	4	3	5	5	3	3	5	4	5	5	3	4
101	2025-06-02 12:54:16	166秒	微信	N/A	1	1	2	1	5	4	4	4	4	4	4	5	5	4	5	4	5	4	5	4	4	4	4	4	4	4	4	4	4	5	4	5	5	4	5	4	4	5	5	4	5	4	4	5	4
102	2025-06-02 12:54:23	69秒	微信	N/A	1	1	2	2	3	3	5	5	5	5	4	4	5	4	4	5	5	5	4	4	4	4	4	4	4	5	4	4	4	4	4	4	4	4	5	5	4	4	4	4	4	4	4	5	4
103	2025-06-02 12:54:32	53秒	微信	N/A	1	4	1	1	4	3	3	4	4	4	4	5	4	4	4	4	4	4	4	4	4	4	4	4	4	4	5	4	4	5	4	4	4	4	4	4	4	4	5	4	5	5	4	5	5
104	2025-06-02 12:55:09	547秒	微信	N/A	1	3	2	1	3	4	3	3	3	1	4	5	2	4	1	2	1	1	5	3	3	4	3	5	1	2	1	4	5	3	2	5	3	4	1	3	2	3	3	2	4	3	4	4	3
105	2025-06-02 12:55:16	110秒	微信	N/A	1	3	3	1	4	3	4	5	5	4	4	4	4	5	4	4	4	4	4	4	4	4	5	5	5	5	4	5	4	5	4	5	5	4	5	4	4	4	4	5	4	4	5	4	4
106	2025-06-02 12:55:50	337秒	微信	N/A	2	2	1	1	1	1	2	2	2	2	2	2	2	2	2	1	2	2	2	2	2	2	1	1	2	1	1	1	2	2	2	2	1	2	2	2	2	2	1	1	2	1	2	1	2
107	2025-06-02 12:56:07	38秒	微信	N/A	1	1	2	2	5	5	5	3	3	3	5	4	3	4	3	3	5	3	5	3	5	4	4	5	5	5	3	4	3	3	3	4	5	5	3	4	4	5	4	5	3	5	4	3	5
108	2025-06-02 12:57:45	473秒	微信	N/A	1	3	2	1	4	5	4	5	5	2	4	2	1	2	4	2	5	3	1	2	5	4	3	1	3	1	2	3	3	1	2	4	4	5	4	4	1	2	2	3	2	2	2	1	2
109	2025-06-02 12:58:42	65秒	微信	N/A	2	1	1	2	2	2	3	4	4	4	4	5	4	4	4	4	4	4	5	4	4	4	5	5	4	5	4	4	5	5	5	4	4	4	5	4	4	4	4	4	4	5	4	5	4
110	2025-06-02 12:59:03	760秒	微信	N/A	1	4	2	1	4	5	3	5	5	4	4	5	4	4	4	5	4	4	5	4	4	4	4	4	4	4	4	4	5	4	4	5	4	4	4	5	4	4	5	4	5	4	5	4	4
111	2025-06-02 12:59:45	186秒	微信	N/A	2	2	3	2	1	1	1	1	1	2	2	2	2	1	1	1	1	2	2	1	2	1	1	1	2	2	2	2	1	2	1	2	2	1	2	1	2	1	1	2	2	2	1	2	2
112	2025-06-02 12:59:56	137秒	微信	N/A	1	3	3	1	3	3	3	4	4	4	3	3	3	2	2	4	4	2	3	4	2	3	2	3	2	2	3	3	3	2	2	2	4	4	2	4	4	3	4	4	2	3	2	2	3
113	2025-06-02 13:01:20	224秒	微信	N/A	1	2	2	2	4	5	4	4	4	3	3	4	3	2	4	4	4	3	3	2	3	3	2	2	3	2	3	2	2	3	4	3	2	4	2	4	3	2	4	4	2	2	4	2	3
114	2025-06-02 13:04:27	199秒	微信	N/A	1	1	2	1	3	4	5	4	4	4	1	5	5	5	5	4	3	2	3	5	3	2	4	5	2	1	5	1	1	3	4	3	2	1	2	1	2	2	2	1	1	1	2	2	1
115	2025-06-02 13:04:43	169秒	微信	N/A	2	4	2	1	1	1	1	2	2	2	2	2	2	2	2	2	1	2	2	1	1	2	1	2	1	1	2	2	2	2	2	2	2	2	2	1	2	2	1	2	2	1	2	1	2
116	2025-06-02 13:06:12	144秒	微信	N/A	1	3	3	2	5	4	3	4	4	4	4	5	2	5	5	3	1	2	5	5	5	4	4	4	4	4	5	3	4	2	4	3	3	5	2	2	2	2	1	2	2	2	2	1	2
117	2025-06-02 13:06:21	137秒	微信	N/A	1	2	1	2	5	4	4	2	2	4	4	4	4	4	3	2	2	2	4	3	3	3	3	4	2	2	4	4	3	4	3	2	2	4	3	4	4	3	3	3	2	2	4	4	2
118	2025-06-02 13:07:22	45秒	微信	N/A	1	4	2	2	5	5	4	3	3	5	3	4	5	5	4	4	4	3	4	4	3	4	3	3	4	3	5	4	3	3	3	3	5	5	3	3	3	3	5	4	3	4	3	3	4
119	2025-06-02 13:08:34	109秒	微信	N/A	2	1	1	2	3	2	3	1	1	1	1	2	2	2	2	1	2	1	1	2	2	2	2	1	2	2	1	2	1	2	2	1	2	2	2	2	2	2	1	2	1	2	2	2	1
120	2025-06-02 13:13:28	52秒	微信	N/A	1	4	2	2	4	3	5	5	5	3	4	5	5	4	4	5	3	3	4	5	4	3	5	4	5	4	5	5	5	3	5	5	5	4	5	3	4	4	3	3	5	5	3	4	3
121	2025-06-02 13:13:30	51秒	微信	N/A	1	3	2	2	5	4	4	4	4	5	4	4	5	5	5	5	4	4	4	4	4	5	4	5	5	4	4	5	5	4	4	4	5	4	4	4	5	4	4	4	4	4	4	5	4
122	2025-06-02 13:13:50	47秒	微信	N/A	1	2	2	2	5	5	5	4	4	5	3	5	3	5	4	4	5	5	4	3	5	5	4	3	3	3	4	5	5	3	4	3	3	5	4	4	4	4	5	4	3	5	5	4	4
123	2025-06-02 13:13:54	49秒	微信	N/A	1	4	3	2	5	5	4	4	4	4	5	5	4	4	4	4	4	4	5	5	5	4	5	5	4	4	5	4	4	4	4	4	4	5	4	4	5	4	4	4	5	4	4	5	4
124	2025-06-02 13:13:56	47秒	微信	N/A	1	4	3	1	4	3	5	5	5	4	4	4	3	5	5	5	5	4	3	3	4	3	3	5	3	3	3	5	3	3	4	5	3	3	3	5	5	5	5	3	5	3	4	4	5
125	2025-06-02 13:14:02	68秒	微信	N/A	1	4	2	1	5	5	5	4	4	4	5	5	5	5	4	3	5	3	3	3	4	3	3	5	5	5	5	3	5	4	5	4	3	3	3	3	3	5	5	4	5	5	3	4	5
126	2025-06-02 13:14:05	74秒	微信	N/A	1	1	3	1	4	5	5	4	4	5	5	4	4	5	4	4	4	4	4	4	5	5	5	4	4	4	4	4	5	5	5	4	4	4	4	4	4	4	4	4	4	4	4	4	4
127	2025-06-02 13:14:06	45秒	微信	N/A	2	2	3	1	4	5	3	1	1	2	1	1	2	2	2	2	2	2	2	2	2	1	2	1	2	2	1	1	1	2	2	2	2	2	2	1	1	1	2	1	2	2	2	1	1
128	2025-06-02 13:14:07	78秒	微信	N/A	1	1	1	1	4	5	3	3	3	2	3	3	2	2	3	3	3	2	1	3	2	3	3	1	1	3	3	1	2	3	3	3	2	2	2	2	3	2	1	2	2	1	2	2	1
129	2025-06-02 13:14:11	51秒	微信	N/A	1	4	2	1	5	4	5	3	3	2	3	2	2	4	2	2	2	2	2	3	4	2	4	4	2	3	4	3	4	3	2	2	3	3	4	4	2	4	2	3	2	3	2	3	2
130	2025-06-02 13:14:18	41秒	微信	N/A	2	4	1	2	2	3	3	2	2	1	1	5	1	3	3	5	2	5	3	5	3	2	1	2	3	1	2	4	1	4	4	4	5	4	4	2	4	4	2	2	2	2	3	2	2
131	2025-06-02 13:14:18	157秒	微信	N/A	1	3	2	1	5	4	4	3	3	3	3	3	5	3	3	4	4	4	4	3	4	5	5	5	3	3	3	3	3	3	5	4	3	4	5	5	4	3	5	3	5	3	5	4	5
132	2025-06-02 13:14:22	79秒	微信	N/A	1	4	2	2	5	4	3	5	5	5	5	4	3	3	3	3	4	5	4	5	3	4	3	5	5	3	5	3	4	5	5	4	3	3	5	4	4	4	3	3	3	3	5	3	5
133	2025-06-02 13:14:29	50秒	微信	N/A	1	3	2	2	4	3	3	4	4	3	4	3	1	3	3	4	3	1	1	4	3	5	4	2	4	2	1	2	3	2	2	4	2	5	4	4	4	5	4	5	4	4	4	5	5
134	2025-06-02 13:14:30	109秒	微信	N/A	2	1	1	1	4	5	5	4	4	4	4	4	4	4	4	4	5	5	4	4	5	4	5	4	4	5	4	4	4	4	4	4	5	4	4	4	4	4	5	5	4	4	5	4	4
135	2025-06-02 13:14:36	46秒	微信	N/A	2	1	2	1	1	1	1	2	2	2	2	1	1	1	2	2	2	2	2	2	1	1	1	2	2	1	1	1	1	1	2	2	2	2	1	2	2	1	2	2	1	1	1	1	1
136	2025-06-02 13:14:43	50秒	微信	N/A	1	3	1	1	4	3	4	4	4	3	4	3	4	5	5	4	4	4	4	3	4	4	5	3	4	3	4	4	4	5	3	4	3	3	4	4	4	5	4	4	4	5	3	4	4
137	2025-06-02 13:14:51	68秒	微信	N/A	1	4	2	1	4	2	4	4	4	3	4	5	5	3	3	3	3	4	5	4	5	4	5	4	4	3	5	4	4	5	4	4	3	4	3	4	3	4	3	3	3	5	3	4	3
138	2025-06-02 13:14:59	110秒	微信	N/A	1	4	2	2	3	3	3	5	5	3	4	5	3	4	4	5	5	3	3	4	3	4	3	5	5	3	3	3	5	4	5	5	5	4	3	3	4	3	3	3	4	3	4	3	4
139	2025-06-02 13:15:11	122秒	微信	N/A	2	2	3	2	2	2	3	1	1	2	2	1	2	1	1	2	2	1	2	1	1	1	2	1	2	2	2	2	2	2	2	1	2	2	2	2	1	2	1	1	1	2	2	2	2
140	2025-06-02 13:15:19	93秒	微信	N/A	1	4	2	2	5	5	5	3	3	4	5	3	4	5	3	3	4	3	5	5	5	5	4	4	4	5	5	5	4	4	4	4	4	4	4	4	3	3	4	5	3	3	4	4	4
141	2025-06-02 13:15:30	67秒	微信	N/A	1	2	2	1	3	4	3	3	3	3	3	4	4	2	3	4	4	2	2	4	2	2	3	3	2	2	3	3	4	2	2	2	4	3	4	4	3	3	4	3	2	2	2	4	3
142	2025-06-02 13:15:48	82秒	微信	N/A	1	3	3	1	3	2	3	5	5	5	5	4	5	4	5	4	4	4	4	5	4	4	4	4	4	4	5	4	4	4	5	4	4	4	5	5	5	4	4	4	5	4	4	5	5
143	2025-06-02 13:15:52	154秒	微信	N/A	1	3	1	1	4	5	5	5	5	4	4	5	4	5	4	5	5	5	5	4	4	4	4	4	4	5	4	4	4	4	4	4	4	4	4	4	5	4	5	4	4	5	4	4	4
144	2025-06-02 13:16:36	51秒	微信	N/A	1	2	2	2	5	4	4	4	4	5	4	5	2	5	2	2	3	2	2	3	4	4	4	2	2	4	4	5	3	5	2	1	5	4	4	2	3	1	3	3	1	1	1	3	1
145	2025-06-02 13:17:13	165秒	微信	N/A	1	2	2	2	5	4	4	4	4	2	2	1	5	4	2	1	1	2	2	3	1	1	3	4	4	2	4	1	2	1	3	5	3	2	5	2	4	3	4	4	4	3	3	4	4
146	2025-06-02 13:17:35	70秒	微信	N/A	1	3	3	1	1	2	2	2	2	1	2	1	3	2	1	2	2	3	3	3	1	2	3	1	2	3	2	2	3	3	1	2	1	2	3	3	1	3	1	3	2	3	1	2	3
147	2025-06-02 13:17:54	120秒	微信	N/A	1	4	2	1	5	4	4	4	4	4	4	5	4	4	4	5	4	4	4	5	5	5	4	4	4	4	4	5	4	4	4	4	5	4	4	4	4	4	5	5	4	4	5	5	4
148	2025-06-02 13:18:32	81秒	微信	N/A	2	1	3	2	2	3	2	1	1	2	1	2	1	2	1	2	2	1	1	1	1	1	2	1	2	2	2	2	2	1	2	2	2	1	1	2	2	2	2	1	1	1	1	2	2
149	2025-06-02 13:20:17	85秒	微信	N/A	1	2	1	1	5	5	3	3	3	3	3	5	5	4	5	4	5	3	5	5	3	4	5	5	3	5	4	5	4	3	5	5	3	5	5	4	4	5	3	4	3	3	3	5	5
150	2025-06-02 13:21:15	389秒	微信	N/A	2	4	2	1	2	2	1	3	3	3	2	2	3	4	3	2	4	4	3	2	3	3	3	2	4	3	3	4	3	4	3	2	2	3	4	2	3	4	4	2	3	4	4	4	3
151	2025-06-02 13:24:02	77秒	微信	N/A	1	1	2	1	3	5	3	4	4	4	4	5	5	5	4	4	4	4	5	4	5	5	4	4	4	4	4	5	4	5	5	4	5	4	4	5	4	5	5	4	5	5	4	5	4
152	2025-06-02 13:25:07	100秒	微信	N/A	2	1	2	1	1	1	1	2	2	2	4	4	2	3	2	3	2	3	4	3	4	3	2	2	2	4	4	3	4	4	3	4	3	3	3	3	4	3	4	3	3	3	2	3	3
153	2025-06-02 13:25:30	79秒	微信	N/A	1	1	2	2	5	5	5	4	4	4	4	5	4	5	5	4	4	5	5	4	4	4	4	4	4	4	5	4	4	5	5	4	4	5	4	5	4	5	4	4	5	4	4	4	4
154	2025-06-02 13:31:45	564秒	微信	N/A	1	4	2	1	3	5	3	3	3	2	1	3	2	2	3	3	1	3	3	3	2	3	1	2	1	1	1	3	2	3	3	1	3	1	3	3	2	1	2	2	1	3	1	3	1
155	2025-06-02 13:31:50	73秒	微信	N/A	2	4	2	1	2	2	4	4	4	3	3	4	3	3	4	4	3	4	3	3	4	4	3	3	4	3	4	2	3	3	2	2	4	3	4	4	4	3	2	4	2	4	3	2	4
156	2025-06-02 13:35:16	116秒	微信	N/A	2	1	1	1	5	4	4	4	4	4	4	4	5	4	4	4	5	5	5	4	4	4	4	4	5	5	5	4	5	5	5	4	4	4	4	4	5	4	5	4	4	4	5	4	4
157	2025-06-02 13:50:13	64秒	微信	N/A	2	2	2	1	2	3	2	4	4	4	2	5	2	3	2	1	5	3	5	2	4	4	4	3	5	2	3	5	1	1	1	5	1	3	4	4	5	4	5	5	4	4	4	4	5
158	2025-06-02 13:50:37	43秒	微信	N/A	1	1	3	1	4	4	3	3	3	2	2	2	2	3	3	3	3	4	2	2	3	4	2	2	2	2	4	4	2	3	2	4	2	3	2	4	3	4	2	4	3	3	2	4	4
159	2025-06-02 14:00:54	92秒	微信	N/A	2	3	2	2	4	5	3	1	1	3	1	3	1	3	1	1	1	1	3	2	2	3	2	1	2	1	3	2	1	1	3	1	2	2	2	2	1	2	3	1	1	2	1	3	2
160	2025-06-02 14:07:01	151秒	微信	N/A	1	4	2	2	5	5	5	1	4	2	4	4	5	2	4	4	3	4	5	5	4	4	3	1	1	3	2	4	1	2	5	1	2	5	5	3	4	4	2	1	4	1	2	1	4
161	2025-06-02 14:10:18	62秒	微信	N/A	1	1	3	1	5	5	4	4	4	4	4	4	4	4	4	4	4	5	5	5	5	4	4	4	4	4	4	4	4	5	4	4	4	5	4	4	4	4	5	4	4	4	4	4	4
162	2025-06-02 14:11:26	33秒	微信	N/A	1	2	3	2	2	4	3	2	2	4	2	4	3	4	2	3	2	2	2	3	3	3	2	2	3	4	3	4	3	2	2	4	4	4	3	4	3	4	4	3	2	2	2	2	4
163	2025-06-02 14:18:37	62秒	微信	N/A	1	4	2	2	1	3	3	5	5	3	3	4	5	5	3	5	3	3	4	5	3	5	5	3	4	4	4	5	3	3	4	5	3	5	3	4	3	3	4	4	3	4	4	4	3
164	2025-06-02 14:22:41	48秒	微信	N/A	2	1	2	1	3	4	3	2	2	5	5	2	4	1	1	3	2	3	3	5	2	2	1	2	4	4	4	3	3	4	1	4	3	2	3	5	4	5	4	5	4	4	5	4	4
165	2025-06-02 14:41:03	61秒	微信	N/A	1	4	3	1	3	2	3	4	4	2	3	4	4	4	4	4	3	4	4	3	4	4	2	3	4	4	2	2	2	4	2	2	4	2	4	2	4	3	3	3	3	4	3	2	2
166	2025-06-02 14:48:47	58秒	微信	N/A	1	4	2	2	5	5	5	4	4	4	4	3	5	3	5	5	5	3	3	3	4	3	5	3	3	5	4	4	3	5	4	4	5	4	4	4	4	3	3	3	3	5	5	4	5
167	2025-06-02 14:53:48	47秒	微信	N/A	1	4	2	2	5	5	4	4	4	4	5	4	4	5	5	5	4	5	5	4	4	4	4	4	4	4	5	4	4	4	4	4	4	4	4	4	5	5	4	4	4	4	4	4	4
168	2025-06-02 15:09:32	129秒	微信	N/A	2	3	1	1	4	2	4	5	5	1	3	1	2	3	5	4	1	1	1	5	3	1	3	1	1	5	2	4	5	2	4	2	1	3	5	1	4	4	4	3	3	4	3	3	3
169	2025-06-02 17:08:24	140秒	微信	N/A	1	3	2	1	5	5	5	4	4	4	3	3	4	3	5	5	5	5	4	3	5	4	4	5	5	5	3	3	4	3	5	4	3	5	5	5	4	3	3	5	5	4	4	5	5
170	2025-06-02 17:08:45	155秒	微信	N/A	2	1	1	1	5	4	4	4	4	3	2	2	2	4	4	4	3	3	3	2	2	2	4	2	4	2	3	4	2	3	4	3	2	3	4	4	3	2	2	4	4	4	3	3	3
171	2025-06-02 17:09:15	47秒	微信	N/A	2	4	1	1	4	4	5	1	1	3	4	5	1	2	1	4	4	1	5	4	5	3	1	5	1	4	4	4	1	5	3	3	2	3	3	5	5	5	4	4	4	5	3	5	3
172	2025-06-02 17:09:46	48秒	微信	N/A	1	3	3	2	4	4	5	3	3	5	3	2	5	1	5	5	1	1	4	3	1	1	5	3	3	5	2	2	2	4	3	5	3	1	2	1	4	4	2	3	3	4	3	4	4
173	2025-06-02 17:10:09	98秒	微信	N/A	2	1	2	2	4	4	4	3	3	5	4	2	1	1	5	4	4	1	5	2	5	2	1	3	2	5	2	3	5	5	4	1	5	4	2	3	2	2	1	1	2	2	2	2	1
174	2025-06-02 17:10:13	116秒	微信	N/A	1	3	2	1	5	3	5	4	4	5	4	4	5	4	5	5	5	4	4	4	4	5	4	4	4	4	4	4	4	4	4	5	4	5	5	4	4	4	4	4	4	5	5	4	4
175	2025-06-02 17:10:33	54秒	微信	N/A	1	4	1	1	5	5	5	2	1	1	2	3	2	3	3	3	5	5	3	2	1	4	1	5	1	3	2	3	2	1	5	1	3	2	5	4	2	3	2	4	4	5	4	5	2
176	2025-06-02 17:10:42	129秒	微信	N/A	2	1	1	1	2	2	3	4	4	3	4	5	5	4	2	5	5	5	3	3	3	2	4	4	1	1	5	2	3	2	4	3	2	5	1	2	3	4	4	3	3	4	3	5	3
177	2025-06-02 17:10:42	81秒	微信	N/A	1	4	2	2	5	4	4	3	3	4	5	5	5	1	1	5	5	4	4	5	1	2	4	2	1	3	1	3	1	2	4	1	4	4	1	4	2	3	4	4	4	4	3	4	4
178	2025-06-02 17:11:00	126秒	微信	N/A	2	2	2	2	5	3	3	5	5	5	3	3	5	5	3	5	5	3	4	4	3	4	3	4	5	4	4	5	3	3	5	4	5	3	3	3	4	4	3	3	3	5	5	3	5
179	2025-06-02 17:11:22	155秒	微信	N/A	2	2	2	2	2	1	3	3	3	3	2	1	1	3	3	3	3	3	2	1	1	1	1	1	1	1	1	3	3	1	2	2	2	1	3	2	3	2	2	2	3	1	1	1	2
180	2025-06-02 17:11:30	131秒	微信	N/A	2	3	1	1	4	2	4	5	5	3	5	5	4	4	3	4	5	5	3	3	4	5	5	5	4	3	4	3	4	5	3	5	4	3	5	3	5	5	4	4	3	4	3	3	4
181	2025-06-02 17:11:33	128秒	微信	N/A	2	4	1	2	5	4	5	4	4	5	4	4	4	5	4	5	3	4	4	3	4	3	5	4	4	4	5	4	4	3	5	5	5	5	3	5	5	4	5	5	3	5	4	3	3
182	2025-06-02 17:11:36	66秒	微信	N/A	2	2	1	2	4	4	4	3	3	1	2	3	3	3	1	1	2	3	2	2	1	2	2	1	1	2	1	2	1	1	3	1	3	2	3	1	1	1	1	3	2	1	2	2	3
183	2025-06-02 17:11:37	104秒	微信	N/A	1	3	2	1	4	4	4	4	4	5	4	5	4	4	3	4	4	5	4	4	4	3	5	3	5	3	3	4	5	4	4	5	4	5	5	5	3	4	5	5	4	3	4	3	3
184	2025-06-02 17:11:37	145秒	微信	N/A	2	1	3	1	1	2	3	1	1	2	2	2	2	2	1	1	2	2	2	2	1	2	1	2	2	2	2	2	2	1	2	2	2	1	1	2	2	1	2	2	2	2	2	2	2
185	2025-06-02 17:11:54	68秒	微信	N/A	1	4	2	1	3	5	4	3	3	4	5	5	3	3	4	4	4	4	4	3	3	3	5	3	3	3	3	3	4	3	4	4	5	3	5	3	4	3	4	3	5	4	5	3	3
186	2025-06-02 17:12:04	162秒	微信	N/A	1	3	2	1	3	2	4	2	2	2	2	2	1	2	2	1	1	2	1	2	1	2	2	2	1	2	2	1	1	2	2	2	1	2	2	1	2	2	2	2	1	2	2	2	2
187	2025-06-02 17:12:23	76秒	微信	N/A	1	4	2	1	3	5	4	4	4	3	3	3	3	5	3	3	3	3	4	5	5	3	4	4	5	4	3	3	4	3	4	5	4	3	5	3	4	3	3	3	4	4	5	3	3
188	2025-06-02 17:12:27	125秒	微信	N/A	1	4	2	2	4	3	3	1	1	4	2	2	3	4	5	4	1	1	3	3	1	2	3	5	3	3	3	4	5	2	5	5	4	5	4	1	4	5	4	4	4	4	4	4	5
189	2025-06-02 17:12:29	199秒	微信	N/A	1	1	2	1	4	4	3	2	2	2	2	3	2	1	2	2	2	3	1	2	3	3	3	1	1	2	3	1	3	3	2	2	3	1	3	1	3	2	2	2	1	3	1	1	2
190	2025-06-02 17:12:40	222秒	微信	N/A	1	3	2	2	4	4	3	3	3	1	1	2	1	2	3	3	1	5	4	4	4	3	5	5	3	3	2	4	5	4	2	2	3	3	4	2	2	2	2	2	2	2	1	2	2
191	2025-06-02 17:13:26	252秒	微信	N/A	2	3	2	1	1	3	3	2	2	2	1	3	1	3	3	2	3	1	1	1	3	1	2	3	3	3	2	1	3	2	3	3	3	1	1	1	3	3	3	2	2	1	2	1	3
192	2025-06-02 17:13:35	82秒	微信	N/A	2	4	1	1	5	4	5	2	3	1	1	2	4	3	2	1	3	4	1	2	4	2	3	1	2	4	4	2	3	5	1	5	4	1	3	2	2	4	5	4	3	5	4	2	5
193	2025-06-02 17:13:44	188秒	微信	N/A	1	3	2	1	5	5	5	5	4	2	4	1	1	1	1	5	4	2	2	1	4	5	5	4	3	3	1	3	1	2	4	3	5	1	4	4	1	5	2	3	2	4	1	5	3
194	2025-06-02 17:13:45	116秒	微信	N/A	1	2	1	1	5	5	5	4	4	4	5	4	5	4	4	5	4	4	5	4	4	4	5	4	4	5	4	4	4	4	5	5	4	4	5	4	5	4	5	4	5	5	4	4	5
195	2025-06-02 17:13:52	258秒	微信	N/A	2	2	1	2	4	4	4	3	3	1	1	1	1	1	2	1	3	1	1	1	1	1	3	1	3	3	3	2	2	2	3	1	2	2	1	3	3	1	2	2	3	3	1	3	1
196	2025-06-02 17:14:04	239秒	微信	N/A	2	3	3	2	5	5	3	2	2	4	4	2	3	3	3	4	2	3	2	4	3	4	3	3	2	3	2	3	4	4	4	4	4	3	3	2	2	4	2	3	3	3	3	2	3
197	2025-06-02 17:14:25	143秒	微信	N/A	1	4	3	1	4	4	3	4	4	5	5	3	3	5	4	5	3	3	3	4	3	3	5	5	3	5	3	5	4	3	3	5	5	3	5	3	5	4	4	5	4	4	5	4	5
198	2025-06-02 17:14:50	120秒	微信	N/A	2	3	1	1	3	5	5	2	2	4	3	2	4	3	4	3	3	2	4	4	4	2	2	3	2	2	2	2	4	4	3	4	4	2	2	2	2	4	4	2	4	3	2	4	4
199	2025-06-02 17:15:37	100秒	微信	N/A	1	2	2	1	4	4	4	4	4	4	4	4	4	4	5	5	5	5	4	4	4	4	5	4	4	4	4	4	4	4	4	5	4	4	4	4	4	4	4	4	4	4	5	5	4
200	2025-06-02 17:16:24	149秒	微信	N/A	1	4	2	1	5	5	5	5	5	4	4	5	4	4	3	5	5	4	3	5	4	4	3	5	5	5	4	4	5	5	3	4	3	4	4	5	3	3	3	3	4	4	3	5	5
201	2025-06-02 17:17:12	127秒	微信	N/A	1	1	1	2	4	5	5	4	4	5	5	4	5	4	3	5	3	3	4	4	3	4	3	4	5	4	4	3	3	3	4	5	5	5	5	4	3	5	3	3	5	3	5	4	3
202	2025-06-02 17:17:18	76秒	微信	N/A	1	2	1	2	4	4	4	4	4	3	3	2	4	3	4	2	3	2	3	2	2	2	2	3	3	4	4	3	3	3	4	2	3	4	2	2	3	2	2	3	4	2	4	4	4
203	2025-06-02 17:18:12	313秒	微信	N/A	1	4	1	1	2	4	2	4	4	4	3	5	4	3	5	5	5	3	5	3	3	3	5	4	3	4	3	3	4	5	5	5	4	3	5	4	4	4	4	4	5	5	4	5	4
204	2025-06-02 17:19:26	619秒	微信	N/A	1	3	3	1	3	4	4	3	3	2	3	4	2	4	2	2	3	3	4	2	3	4	2	3	2	4	4	3	2	3	3	4	2	3	3	4	4	2	2	3	3	2	4	2	3
205	2025-06-02 17:19:27	61秒	微信	N/A	1	1	1	1	3	2	4	1	1	2	2	2	2	2	1	2	2	1	2	2	2	2	1	2	1	1	2	1	2	2	1	2	1	1	1	2	2	2	2	2	1	2	1	1	1
206	2025-06-02 17:20:06	57秒	微信	N/A	1	4	2	1	5	5	4	4	4	5	4	4	4	5	4	4	4	5	5	4	4	4	4	4	4	4	5	4	5	4	4	4	4	4	4	5	4	4	4	4	5	4	4	4	4
207	2025-06-02 17:20:21	72秒	微信	N/A	2	2	1	2	2	1	3	2	2	3	1	1	3	2	1	3	2	2	2	2	3	3	3	1	3	3	2	3	1	2	2	2	2	1	2	3	2	3	1	3	3	3	3	2	2
208	2025-06-02 17:21:01	51秒	微信	N/A	1	4	2	1	3	2	3	5	5	2	4	5	4	5	4	3	2	4	1	5	1	4	2	2	3	4	4	1	5	5	4	4	5	3	3	2	1	2	1	2	2	2	1	2	1
209	2025-06-02 17:21:11	210秒	微信	N/A	1	3	1	1	5	4	5	4	4	5	4	4	4	4	4	4	4	4	5	4	4	4	4	4	5	4	4	5	5	4	5	4	4	4	4	5	5	4	4	4	4	4	4	4	4
210	2025-06-02 17:21:45	59秒	微信	N/A	1	4	2	2	3	5	4	3	3	4	2	4	3	3	2	3	3	2	3	2	4	3	4	2	3	4	4	2	4	2	4	4	3	4	3	3	4	3	3	2	3	2	2	4	4
211	2025-06-02 17:23:00	308秒	微信	N/A	2	4	3	1	3	3	5	5	5	4	4	4	4	4	5	5	5	4	4	4	5	4	4	4	5	5	4	5	5	5	5	4	5	4	4	4	5	5	4	4	4	4	4	5	4
212	2025-06-02 17:23:06	52秒	微信	N/A	2	4	3	1	4	4	5	3	3	3	3	2	4	4	3	2	2	3	2	2	2	2	3	4	2	4	3	3	4	3	3	4	2	2	4	4	4	4	3	2	3	4	2	3	3
213	2025-06-02 17:23:12	48秒	微信	N/A	1	1	2	1	3	5	4	4	4	5	5	5	4	5	3	4	4	4	3	3	4	3	4	5	5	3	5	5	3	4	3	3	3	3	5	3	4	3	5	4	4	3	3	5	5
214	2025-06-02 17:23:24	65秒	微信	N/A	2	2	2	2	4	4	4	3	3	2	2	2	3	4	2	2	3	3	2	3	4	4	3	2	4	3	3	2	4	2	3	4	4	3	2	3	4	3	3	3	4	2	2	3	4
215	2025-06-02 17:23:33	76秒	微信	N/A	1	2	2	1	5	4	5	5	5	5	4	4	4	5	4	4	4	4	4	4	5	4	5	5	5	5	5	4	4	4	4	4	4	5	5	4	4	4	5	5	4	4	4	4	4
216	2025-06-02 17:23:34	73秒	微信	N/A	1	3	2	2	3	3	4	4	4	5	4	4	4	4	5	5	4	5	4	5	4	4	5	5	5	4	4	4	5	5	4	4	4	4	4	5	5	4	4	4	4	4	4	4	4
217	2025-06-02 17:23:35	69秒	微信	N/A	2	1	2	1	5	4	4	4	4	3	3	5	5	4	5	5	4	3	3	5	5	3	4	4	5	3	4	3	3	5	4	5	3	5	5	3	5	3	5	4	5	5	4	4	4
218	2025-06-02 17:23:43	73秒	微信	N/A	1	4	2	2	5	4	5	4	4	4	4	5	3	5	3	3	4	5	5	4	5	3	5	3	4	3	4	4	3	3	4	3	3	3	3	4	4	3	4	3	5	5	4	3	5
219	2025-06-02 17:23:43	79秒	微信	N/A	1	4	2	1	3	3	2	2	2	3	4	2	2	3	3	4	4	4	2	4	4	2	3	4	4	4	3	3	3	3	2	3	2	4	3	4	3	3	3	2	2	4	3	3	3
220	2025-06-02 17:23:43	75秒	微信	N/A	2	4	2	2	5	4	4	2	2	3	4	2	4	3	3	2	2	2	2	2	2	3	3	2	2	3	2	2	4	4	4	2	4	2	3	4	4	3	2	2	4	3	2	2	2
221	2025-06-02 17:23:47	68秒	微信	N/A	2	2	1	2	4	5	3	5	5	3	5	4	3	4	3	4	5	4	5	5	3	5	5	3	5	3	4	4	5	3	4	4	4	4	4	3	5	5	5	3	4	4	5	4	3
222	2025-06-02 17:23:48	86秒	微信	N/A	1	4	3	2	4	3	3	4	4	4	4	4	5	4	4	5	4	4	4	4	5	4	5	5	4	4	4	4	5	4	4	5	5	5	4	5	4	4	4	4	5	5	4	5	5
223	2025-06-02 17:23:56	98秒	微信	N/A	2	1	2	1	5	5	5	5	5	3	4	4	3	4	4	4	3	4	4	4	5	4	5	3	5	5	4	4	3	3	3	5	3	3	3	3	3	5	4	5	4	3	5	4	3
224	2025-06-02 17:24:00	94秒	微信	N/A	1	1	2	1	3	4	2	4	4	4	4	4	5	5	5	4	4	4	4	5	4	4	4	4	4	4	4	4	5	4	5	4	4	5	5	5	4	4	5	4	4	4	4	4	4
225	2025-06-02 17:24:04	101秒	微信	N/A	1	1	2	2	4	5	5	3	3	3	4	2	4	2	4	4	4	2	4	4	2	2	4	4	3	2	4	3	4	2	4	4	2	3	2	4	4	2	2	4	2	2	2	4	3
226	2025-06-02 17:24:05	95秒	微信	N/A	1	3	3	1	4	4	4	4	4	4	4	4	5	4	5	5	4	4	4	5	4	5	5	4	4	4	4	5	4	4	4	5	5	4	4	4	5	4	4	5	4	5	4	5	4
227	2025-06-02 17:24:06	112秒	微信	N/A	1	2	2	1	4	5	5	5	5	5	4	3	4	3	3	5	3	4	5	3	4	4	3	5	4	4	4	3	4	3	3	3	5	5	5	5	4	5	3	5	3	3	4	4	3
228	2025-06-02 17:24:07	68秒	微信	N/A	2	4	3	2	2	3	3	4	4	1	5	5	5	5	4	5	3	3	1	4	3	2	1	2	5	5	2	3	3	4	1	3	2	2	1	5	3	5	4	4	4	3	4	3	3
229	2025-06-02 17:24:09	93秒	微信	N/A	1	4	1	1	2	4	4	3	3	1	4	5	5	4	3	4	4	4	3	4	3	4	5	1	4	4	2	3	3	1	5	1	5	5	1	2	3	4	3	4	4	3	3	4	2
230	2025-06-02 17:24:15	107秒	微信	N/A	1	4	3	2	4	5	5	4	4	5	4	4	4	4	4	5	5	3	4	3	4	5	3	5	4	4	5	4	5	3	5	3	4	5	4	3	5	4	3	3	3	4	5	4	4
231	2025-06-02 17:24:20	116秒	微信	N/A	1	4	2	2	4	4	4	4	4	4	4	4	4	3	3	5	4	3	5	4	4	5	4	4	5	4	3	3	5	4	4	3	4	4	3	5	3	4	4	5	5	4	3	5	5
232	2025-06-02 17:24:21	119秒	微信	N/A	2	2	2	1	4	2	2	1	1	2	2	1	2	2	2	1	2	2	2	2	1	2	2	2	2	1	2	1	2	1	2	2	2	2	1	2	2	2	1	1	1	2	1	2	2
233	2025-06-02 17:24:22	124秒	微信	N/A	1	1	2	1	3	3	3	3	3	2	2	1	1	1	2	1	2	1	3	3	3	3	3	1	1	2	2	3	2	2	2	3	2	3	1	3	1	2	3	2	2	3	3	1	3
234	2025-06-02 17:24:25	122秒	微信	N/A	2	2	1	1	5	4	4	4	4	4	5	5	5	5	4	5	5	5	4	4	5	5	4	4	4	4	5	5	5	4	4	4	5	4	4	5	5	4	4	5	4	5	4	4	4
235	2025-06-02 17:24:28	124秒	微信	N/A	1	3	3	1	5	3	4	4	4	4	5	4	4	5	5	4	5	4	4	4	5	4	5	4	4	4	4	5	5	4	4	5	4	5	4	4	5	4	4	4	4	5	4	4	4
236	2025-06-02 17:24:31	112秒	微信	N/A	1	2	1	1	4	4	5	2	2	2	3	4	2	3	2	3	4	4	2	3	4	3	3	4	4	4	3	3	3	3	3	2	4	4	3	2	2	4	4	3	2	4	2	3	3
237	2025-06-02 17:24:32	141秒	微信	N/A	1	4	1	1	5	4	5	4	4	4	4	2	2	3	4	4	3	3	3	2	4	3	3	4	3	3	3	4	2	2	4	2	2	4	2	3	3	4	4	3	2	4	4	2	3
238	2025-06-02 17:24:41	92秒	微信	N/A	1	1	1	1	3	2	2	1	1	1	1	3	3	3	1	3	1	3	3	2	3	3	1	1	2	2	3	1	3	1	1	3	2	1	3	2	2	2	1	1	2	3	2	3	3
239	2025-06-02 17:24:41	139秒	微信	N/A	2	4	2	2	3	4	3	4	4	3	3	4	4	3	3	3	3	4	4	3	2	3	4	2	2	3	3	2	3	4	3	2	3	3	2	4	3	3	2	2	4	4	4	3	3
240	2025-06-02 17:24:43	71秒	微信	N/A	1	2	1	2	3	3	3	2	2	2	2	2	1	1	1	1	2	2	1	2	2	1	2	2	2	2	2	2	2	2	2	1	1	2	2	2	2	2	1	2	2	1	2	1	1
241	2025-06-02 17:24:46	145秒	微信	N/A	1	4	1	2	3	5	4	3	3	5	5	3	3	5	3	3	5	4	3	5	3	5	3	3	3	4	5	5	5	3	3	5	5	4	5	5	4	5	3	3	5	5	3	3	4
242	2025-06-02 17:24:55	84秒	微信	N/A	1	4	1	2	5	4	5	1	1	3	1	5	3	1	3	3	3	4	3	4	5	1	3	4	5	1	1	2	5	3	4	1	3	5	4	5	3	3	1	2	1	2	2	1	3
243	2025-06-02 17:24:56	122秒	微信	N/A	1	2	2	2	5	4	5	4	4	5	5	5	4	5	5	4	4	4	5	4	4	4	5	5	4	4	5	4	4	4	4	5	4	4	4	4	4	4	5	4	5	5	4	4	5
244	2025-06-02 17:25:00	154秒	微信	N/A	1	3	2	2	3	3	1	3	3	5	3	4	4	5	4	4	5	4	3	4	3	5	5	4	5	4	3	3	4	5	4	4	3	5	4	5	4	5	5	3	4	4	5	3	5
245	2025-06-02 17:25:00	85秒	微信	N/A	1	1	1	1	4	2	3	2	2	2	3	3	2	2	3	2	4	3	2	2	2	2	4	3	2	3	3	2	3	3	2	2	2	3	4	4	3	2	3	2	4	3	3	4	2
246	2025-06-02 17:25:03	160秒	微信	N/A	1	3	3	1	5	4	4	4	4	4	4	4	5	4	5	5	5	4	4	4	4	5	5	4	4	5	4	4	4	4	4	5	4	4	4	4	4	5	4	4	4	4	5	5	5
247	2025-06-02 17:25:16	135秒	微信	N/A	1	1	2	1	5	3	5	3	3	2	3	1	3	2	1	3	1	2	3	3	2	3	2	3	1	2	1	3	2	1	2	3	3	3	2	3	3	2	3	3	3	3	2	2	3
248	2025-06-02 17:25:18	89秒	微信	N/A	1	3	1	2	3	3	4	4	4	4	4	5	5	5	2	3	2	2	1	5	4	5	3	5	2	1	5	2	2	4	1	3	4	1	2	1	5	4	5	4	4	5	4	5	4
249	2025-06-02 17:25:19	175秒	微信	N/A	2	1	1	2	5	4	5	4	4	4	5	4	4	4	4	5	4	4	5	4	5	5	4	4	5	4	4	5	4	4	4	4	4	4	4	4	5	4	4	5	4	5	5	5	5
250	2025-06-02 17:25:23	188秒	微信	N/A	1	2	1	2	3	4	5	2	2	4	3	2	3	2	5	5	3	1	1	4	4	1	3	2	3	3	2	4	5	1	5	2	2	5	4	3	2	2	3	3	1	3	3	2	3
251	2025-06-02 17:25:24	110秒	微信	N/A	1	4	2	1	3	3	2	2	2	5	3	4	1	1	2	4	2	1	5	4	5	1	3	1	1	5	1	2	3	4	2	5	4	3	1	1	1	1	2	1	2	1	2	1	2
252	2025-06-02 17:25:25	115秒	微信	N/A	2	2	1	2	1	1	1	4	4	3	4	3	3	4	4	3	3	4	4	4	2	3	2	3	4	3	2	4	4	4	3	3	2	3	2	2	3	4	4	3	3	2	3	2	4
253	2025-06-02 17:25:28	181秒	微信	N/A	1	4	2	1	5	5	4	5	5	3	3	4	4	4	3	3	4	4	4	4	3	3	3	4	3	3	4	4	3	5	5	4	5	3	4	3	4	5	4	5	5	3	4	4	3
254	2025-06-02 17:25:39	196秒	微信	N/A	2	2	2	2	3	2	3	2	2	5	2	5	5	1	2	3	4	3	2	4	4	3	4	5	1	3	5	3	5	3	1	3	2	1	4	3	2	2	1	3	1	2	2	1	3
255	2025-06-02 17:25:51	107秒	微信	N/A	1	4	2	1	5	5	5	4	4	4	5	4	4	4	4	5	4	4	4	4	4	4	5	4	4	5	4	4	5	4	4	5	5	4	5	5	4	4	5	4	4	4	5	4	4
256	2025-06-02 17:25:51	86秒	微信	N/A	1	4	2	1	3	2	2	3	3	5	3	4	5	4	4	5	5	5	3	4	3	4	4	3	3	5	5	3	4	5	4	4	5	5	3	5	5	5	5	5	5	3	4	5	4
257	2025-06-02 17:25:56	78秒	微信	N/A	1	3	2	1	3	4	5	4	5	5	4	1	1	2	1	3	1	5	4	1	2	5	3	2	5	3	5	3	5	1	1	4	1	2	2	5	2	3	1	2	4	3	5	1	1
258	2025-06-02 17:26:01	87秒	微信	N/A	1	4	2	1	3	3	4	4	4	5	5	4	4	4	4	4	4	5	4	5	5	4	5	5	4	5	4	4	4	4	4	5	5	4	4	5	4	4	4	4	5	5	4	4	4
259	2025-06-02 17:26:09	225秒	微信	N/A	1	3	2	2	4	4	3	4	4	3	3	3	4	2	4	4	2	4	2	2	4	4	3	4	2	4	4	2	2	3	2	4	4	3	3	3	4	2	2	4	3	4	2	2	4
260	2025-06-02 17:26:36	87秒	微信	N/A	1	1	3	2	3	2	4	3	3	4	3	3	2	3	2	4	4	4	3	4	2	2	3	2	2	4	4	3	3	3	4	4	4	2	3	4	3	2	3	2	4	4	3	2	3
261	2025-06-02 17:26:36	64秒	微信	N/A	1	2	1	2	3	5	4	4	4	5	5	4	5	4	5	3	3	3	5	3	5	3	3	4	3	5	5	5	4	3	4	4	5	5	5	3	3	4	5	3	4	5	5	3	4
262	2025-06-02 17:26:37	161秒	微信	N/A	2	4	2	2	2	3	2	2	2	4	5	4	1	4	2	3	3	5	1	3	5	1	2	5	2	5	2	3	2	2	1	4	5	5	4	4	1	2	1	1	1	3	1	2	1
263	2025-06-02 17:26:52	155秒	微信	N/A	1	4	1	2	5	5	4	4	4	5	4	5	3	4	4	3	5	4	3	5	5	4	4	4	5	3	4	3	4	3	5	3	5	3	4	5	3	4	5	4	5	3	5	3	4
264	2025-06-02 17:27:31	102秒	微信	N/A	1	2	3	2	3	2	2	2	2	2	1	1	1	2	2	1	1	2	2	2	2	2	1	2	2	1	2	1	2	2	2	2	2	2	2	2	1	2	2	2	2	1	1	2	2
265	2025-06-02 17:27:45	106秒	微信	N/A	1	2	2	2	3	5	4	3	3	2	3	1	2	3	3	2	3	3	1	2	1	3	3	1	1	3	2	1	3	1	3	1	2	2	3	1	2	1	2	3	1	1	1	1	2
266	2025-06-02 17:28:20	57秒	微信	N/A	2	1	1	2	5	4	5	3	3	3	2	2	2	2	3	2	3	4	2	2	2	3	3	2	3	4	4	3	4	3	2	4	4	2	2	4	4	2	3	3	3	3	4	2	3
267	2025-06-02 17:28:25	136秒	微信	N/A	1	1	2	1	5	4	4	3	3	3	3	2	2	3	3	3	2	3	4	2	2	2	3	2	3	3	2	4	3	4	2	3	3	4	4	2	2	2	3	3	2	4	2	3	4
268	2025-06-02 17:28:25	157秒	微信	N/A	1	1	1	1	4	2	3	3	3	4	2	3	3	4	4	2	4	2	2	2	2	3	3	2	3	2	2	4	4	4	4	3	2	2	4	3	3	3	3	2	2	2	2	3	4
269	2025-06-02 17:28:26	149秒	微信	N/A	1	2	1	1	3	3	3	5	5	3	4	3	4	5	5	4	5	4	4	5	4	5	3	3	3	5	5	5	5	4	4	5	3	3	4	3	4	4	5	5	4	4	3	5	3
270	2025-06-02 17:28:31	276秒	微信	N/A	1	3	1	2	4	4	4	3	3	4	1	4	3	5	2	3	5	2	2	4	5	3	5	4	5	1	1	4	5	1	2	4	5	5	1	1	1	2	2	2	2	2	2	2	1
271	2025-06-02 17:28:38	41秒	微信	N/A	1	4	1	1	5	4	5	3	3	4	4	5	5	4	3	5	3	3	5	5	4	5	4	4	4	4	3	4	3	5	3	3	3	3	3	4	4	5	4	4	3	4	5	4	4
272	2025-06-02 17:29:26	116秒	微信	N/A	1	3	1	1	3	3	2	4	4	3	3	3	2	3	3	3	4	4	2	3	2	4	4	4	2	4	3	3	4	2	2	2	3	3	2	4	4	4	2	3	3	3	2	2	2
273	2025-06-02 17:29:41	67秒	微信	N/A	1	1	1	2	5	4	4	5	5	3	5	3	4	4	5	4	4	5	4	4	5	3	5	4	3	5	4	3	4	3	4	5	5	4	3	3	5	4	3	5	5	5	5	5	4
274	2025-06-02 17:29:41	431秒	微信	N/A	1	3	1	1	3	4	5	4	4	2	2	1	2	4	5	3	1	4	3	4	1	3	5	4	3	4	3	3	1	4	2	5	5	1	1	3	4	5	4	5	4	5	4	4	4
275	2025-06-02 17:29:43	334秒	微信	N/A	1	4	1	1	5	5	4	5	5	4	4	5	4	4	4	4	4	4	4	4	4	4	4	5	4	4	5	4	5	4	5	5	5	4	4	4	4	4	4	4	5	4	5	5	4
276	2025-06-02 17:29:49	79秒	微信	N/A	1	4	3	2	5	5	5	5	4	5	3	3	3	3	3	5	1	3	1	3	3	2	3	3	1	4	5	1	2	3	1	3	4	3	1	3	3	4	5	4	4	1	1	4	5
277	2025-06-02 17:29:58	145秒	微信	N/A	1	1	3	1	5	5	5	3	3	5	3	4	5	3	3	3	4	3	5	4	4	4	5	3	3	4	4	5	5	4	5	3	5	3	3	3	5	5	5	4	4	3	4	5	4
278	2025-06-02 17:29:59	139秒	微信	N/A	2	1	1	2	3	2	2	2	2	2	2	2	1	1	2	2	2	2	2	1	2	2	2	1	1	2	2	2	2	2	1	2	1	2	2	2	2	2	1	2	2	2	1	2	2
279	2025-06-02 17:30:23	145秒	微信	N/A	1	4	3	2	5	5	4	4	4	5	5	5	4	5	5	4	4	5	4	5	4	4	4	4	4	4	4	5	4	4	4	4	4	4	5	4	4	4	5	4	4	5	4	5	4
280	2025-06-02 17:30:58	199秒	微信	N/A	1	4	2	2	4	5	5	4	4	4	4	4	4	5	5	4	4	4	5	4	5	5	4	4	5	5	4	4	5	4	5	5	4	4	4	4	5	5	5	4	4	4	4	5	4
281	2025-06-02 17:31:18	127秒	微信	N/A	1	2	1	1	4	4	4	4	4	4	2	3	3	2	2	2	2	2	3	3	2	3	2	4	4	3	3	3	4	3	2	3	4	2	2	3	3	2	3	2	2	4	4	2	4
282	2025-06-02 17:31:45	84秒	微信	N/A	1	1	2	1	3	3	4	2	2	1	2	1	2	1	2	2	2	2	2	2	2	2	1	2	1	1	2	2	1	2	2	1	2	1	2	2	2	1	2	1	2	1	2	2	2
283	2025-06-02 17:32:05	72秒	微信	N/A	2	3	2	2	3	4	3	4	4	3	1	1	4	5	3	2	1	2	4	2	3	5	3	4	4	4	4	1	4	1	1	3	5	3	5	3	1	1	3	3	2	4	4	3	3
284	2025-06-02 17:32:06	127秒	微信	N/A	1	4	2	1	5	3	3	1	1	4	5	3	3	2	3	5	1	2	4	2	3	1	4	3	5	4	1	4	3	2	2	3	1	5	4	3	3	2	2	2	2	3	3	2	3
285	2025-06-02 17:32:43	154秒	微信	N/A	1	4	2	2	5	4	4	5	5	5	4	4	5	4	4	4	4	5	4	4	4	5	5	4	4	5	4	4	5	5	4	5	4	4	4	5	5	4	5	5	4	5	5	5	4
286	2025-06-02 17:33:20	250秒	微信	N/A	2	2	2	1	2	3	4	4	4	4	3	4	3	3	3	2	2	4	2	4	2	3	2	4	4	3	2	2	4	4	2	3	2	4	4	2	4	2	4	3	4	2	3	4	2
287	2025-06-02 17:33:41	204秒	微信	N/A	2	2	2	1	1	1	2	1	1	1	1	2	1	2	1	1	1	2	3	1	3	2	3	2	3	3	3	2	3	3	1	1	2	2	2	2	2	3	3	2	3	3	2	2	3
288	2025-06-02 17:34:41	104秒	微信	N/A	1	3	3	2	5	5	5	5	5	4	4	3	4	3	5	3	4	4	5	5	3	5	3	4	3	4	3	4	5	5	5	5	3	5	5	5	5	5	4	5	3	5	5	5	3
289	2025-06-02 17:34:44	107秒	微信	N/A	1	2	2	2	5	4	4	5	5	3	4	4	5	5	4	4	3	3	3	4	5	3	5	5	3	3	3	5	3	5	5	5	5	4	5	4	5	3	3	3	5	3	3	4	5
290	2025-06-02 17:34:46	63秒	微信	N/A	1	1	2	2	3	3	3	5	5	5	4	3	3	3	5	3	3	5	5	5	3	4	5	3	5	3	5	3	3	3	5	3	3	5	4	5	4	3	3	3	5	4	4	4	4
291	2025-06-02 17:35:05	147秒	微信	N/A	1	1	3	2	5	4	5	2	2	2	5	2	1	1	5	1	2	2	4	5	2	2	5	5	2	2	5	4	5	5	2	1	4	1	1	3	4	4	4	3	2	4	4	2	3
292	2025-06-02 17:36:01	171秒	微信	N/A	1	2	2	1	4	4	4	5	5	5	4	4	5	5	4	4	4	4	4	5	4	4	4	4	4	4	5	5	5	4	4	4	4	4	4	4	4	4	5	4	4	4	4	5	4
293	2025-06-02 17:36:23	134秒	微信	N/A	1	3	2	1	4	5	5	3	3	5	5	3	5	3	4	3	3	4	5	5	5	3	3	3	5	5	5	3	4	5	4	4	4	3	4	5	4	3	5	3	5	4	5	4	3
294	2025-06-02 17:36:41	724秒	微信	N/A	1	3	1	2	3	4	4	3	3	4	4	2	4	4	2	4	2	3	4	3	4	4	4	4	4	4	2	3	2	4	4	3	4	2	4	2	2	3	2	4	4	4	2	2	4
295	2025-06-02 17:36:46	1009秒	微信	N/A	1	1	2	2	4	5	5	4	4	5	4	3	4	5	4	5	4	4	4	4	4	4	3	5	4	4	4	5	4	3	4	4	5	5	4	4	4	4	4	3	4	5	5	3	3
296	2025-06-02 17:39:46	102秒	微信	N/A	1	4	2	1	5	5	5	4	4	3	3	4	5	5	3	4	3	5	4	4	3	5	3	4	4	3	5	4	4	4	3	3	4	3	5	5	3	5	5	3	3	3	4	4	3
297	2025-06-02 17:42:16	230秒	微信	N/A	1	4	1	1	2	4	3	5	5	4	4	5	5	4	5	4	4	5	5	4	5	5	5	4	4	5	4	4	4	5	4	4	4	4	5	5	5	4	4	4	5	4	5	4	5
298	2025-06-02 17:42:22	54秒	微信	N/A	1	2	1	1	4	3	4	2	2	2	1	2	1	2	1	2	2	1	1	1	1	2	1	1	2	2	2	2	2	2	2	2	2	2	1	2	2	2	2	2	2	2	2	2	2
299	2025-06-02 17:44:42	132秒	微信	N/A	1	4	1	2	5	3	3	4	4	4	4	5	5	4	4	4	5	5	5	4	4	4	4	5	5	4	4	4	5	5	4	4	4	5	4	4	5	4	5	4	5	5	4	4	5
300	2025-06-02 17:47:51	81秒	微信	N/A	1	1	1	1	4	5	5	4	2	2	3	1	1	3	4	4	2	4	5	2	3	4	2	4	5	3	4	4	5	2	5	5	3	3	3	1	4	4	2	4	3	5	3	1	2
301	2025-06-02 17:49:00	104秒	微信	N/A	1	4	2	2	4	3	3	5	5	2	4	4	2	2	1	4	5	1	2	5	1	5	1	3	5	3	5	2	4	2	3	5	2	2	5	3	3	3	4	4	2	3	3	4	3
302	2025-06-02 17:49:11	89秒	微信	N/A	1	4	2	2	3	3	3	1	1	1	1	1	3	4	2	3	1	5	3	4	3	2	5	3	4	4	1	5	5	1	1	2	5	1	1	3	5	4	4	4	4	4	4	5	4
303	2025-06-02 17:50:09	77秒	微信	N/A	2	4	2	1	1	1	1	4	4	3	4	3	4	4	2	3	3	4	3	4	4	2	2	4	4	3	3	4	3	2	2	4	3	2	3	3	2	3	2	2	4	3	4	2	2
304	2025-06-02 17:54:11	1510秒	微信	N/A	1	3	3	2	5	5	5	4	4	4	5	4	4	5	4	5	5	4	4	4	4	4	4	5	4	4	4	4	4	5	5	4	4	4	4	4	4	4	5	4	4	4	5	4	5
305	2025-06-02 17:56:43	135秒	微信	N/A	1	1	3	1	4	3	5	3	3	3	4	4	3	5	5	3	3	4	4	4	3	3	4	5	4	4	3	5	3	4	3	3	4	3	5	3	3	5	4	4	4	5	5	4	3
306	2025-06-02 18:00:58	80秒	微信	N/A	2	4	3	1	5	5	4	4	4	4	5	5	4	4	4	4	5	5	4	5	5	5	4	4	4	5	4	4	5	4	5	5	5	4	5	4	4	5	4	5	4	5	5	4	4
307	2025-06-02 18:01:44	42秒	微信	N/A	1	1	2	2	4	2	3	2	2	3	4	3	4	3	3	3	4	4	2	2	3	4	4	2	2	4	3	3	3	3	2	2	4	4	4	3	3	3	4	3	4	4	4	4	2
308	2025-06-02 18:06:46	95秒	微信	N/A	2	3	1	1	4	2	4	4	4	4	4	4	5	4	5	5	5	4	4	5	5	4	5	5	4	5	4	5	5	4	5	4	4	5	4	4	5	4	4	5	4	4	4	4	4
309	2025-06-02 18:15:31	75秒	微信	N/A	2	1	3	1	2	1	2	2	2	2	1	1	2	3	1	1	2	3	1	3	3	2	2	1	3	1	3	3	1	1	2	1	2	1	1	1	2	2	3	3	1	3	3	2	3
310	2025-06-02 18:17:11	206秒	微信	N/A	1	3	1	1	4	2	3	2	2	1	2	1	1	1	1	2	2	2	2	2	2	1	2	2	2	1	2	2	2	2	2	2	1	1	2	2	2	2	1	2	2	2	2	2	2
311	2025-06-02 18:18:30	279秒	微信	N/A	1	4	2	1	2	1	1	4	4	3	3	4	4	2	1	5	2	5	3	3	3	2	3	2	1	3	3	3	4	5	5	4	3	1	5	3	3	3	1	2	3	1	3	3	1
312	2025-06-02 18:20:15	144秒	微信	N/A	2	1	1	2	1	3	3	3	3	5	5	4	5	3	1	5	2	4	2	1	5	4	3	4	3	1	2	2	2	1	5	5	4	4	3	3	2	2	1	2	2	1	2	2	1
313	2025-06-02 18:22:43	123秒	微信	N/A	1	3	3	1	3	3	2	2	2	2	2	1	2	2	2	1	1	1	2	1	2	2	1	2	2	2	1	1	1	2	2	1	2	2	2	2	2	1	2	2	2	1	2	1	1
314	2025-06-02 18:28:19	67秒	微信	N/A	1	3	1	1	2	1	2	1	1	1	3	3	3	1	3	3	2	1	2	2	3	1	3	1	1	3	2	1	3	2	2	2	2	1	2	1	3	3	2	1	2	1	2	1	1
315	2025-06-02 18:29:16	62秒	微信	N/A	1	4	1	2	2	2	2	2	2	2	1	3	3	3	2	3	1	3	3	1	3	2	1	2	2	3	3	1	1	1	2	2	3	1	2	1	2	2	2	3	3	3	1	2	1
316	2025-06-02 18:31:53	131秒	微信	N/A	2	3	2	2	2	1	3	2	2	1	2	2	1	2	2	2	2	1	2	2	2	2	2	1	2	1	2	2	2	2	2	2	2	2	1	1	2	2	2	1	2	1	2	1	1
317	2025-06-02 18:35:18	131秒	微信	N/A	1	1	1	2	3	4	5	2	2	1	1	5	5	3	3	5	2	5	4	1	1	3	1	3	2	5	5	3	1	4	5	1	4	4	4	3	1	1	1	1	2	2	2	1	2
318	2025-06-02 18:35:33	82秒	微信	N/A	1	4	2	1	1	1	1	4	4	2	3	4	4	2	4	3	2	2	4	2	3	4	4	4	2	4	2	4	2	4	2	3	4	2	3	3	2	3	3	3	4	4	2	3	2
319	2025-06-02 18:38:20	1806秒	微信	N/A	2	2	3	1	4	2	2	4	4	1	4	3	1	5	1	2	1	3	2	1	3	4	3	2	4	2	2	1	3	3	2	3	1	5	2	2	1	2	1	2	2	2	1	1	2
320	2025-06-02 18:40:01	69秒	微信	N/A	1	3	3	1	1	1	1	1	1	1	1	2	2	2	2	2	1	1	1	2	1	2	1	1	2	2	1	2	1	2	1	1	1	1	2	1	1	1	2	2	2	2	1	2	1
321	2025-06-02 18:53:18	45秒	微信	N/A	1	1	1	2	2	2	1	5	4	5	4	2	4	1	5	4	2	4	1	5	4	2	1	3	4	4	1	3	1	5	2	2	5	5	2	2	1	1	3	2	5	5	3	4	5
322	2025-06-02 19:06:06	71秒	微信	N/A	1	3	1	2	1	1	1	4	4	2	4	2	3	3	4	4	2	2	2	4	3	3	2	4	3	2	3	3	4	4	2	2	3	3	2	2	2	2	3	2	3	3	4	2	4
323	2025-06-02 19:41:01	118秒	微信	N/A	1	4	1	1	5	3	4	3	3	5	3	4	3	4	5	3	3	5	3	4	5	4	5	5	5	4	4	3	5	5	3	3	3	3	3	4	5	4	5	4	5	4	3	4	5
324	2025-06-02 19:45:17	104秒	微信	N/A	1	2	2	2	5	5	5	4	4	4	4	5	4	4	4	4	4	4	4	5	4	4	4	5	5	4	5	4	5	4	5	4	4	5	4	4	5	5	4	5	4	4	4	5	5
325	2025-06-02 19:47:56	88秒	微信	N/A	1	4	2	2	5	4	5	4	4	5	4	4	4	5	5	4	4	4	4	5	5	4	4	5	5	4	4	4	4	4	4	4	4	4	4	5	4	4	4	4	4	4	4	4	4
326	2025-06-02 20:05:28	260秒	微信	N/A	1	3	2	2	3	4	4	4	4	2	3	4	3	3	4	4	2	4	2	4	2	3	3	4	2	4	3	3	2	4	3	4	3	3	2	2	3	2	3	2	3	3	4	2	4
327	2025-06-02 21:06:55	87秒	微信	N/A	1	2	3	2	3	4	5	4	4	5	1	5	2	3	4	3	2	4	2	5	1	5	2	3	2	2	1	1	3	5	1	3	5	3	2	1	4	3	4	2	2	4	4	2	2
328	2025-06-02 21:12:16	50秒	微信	N/A	1	1	1	1	4	3	3	5	5	4	5	4	4	5	5	4	4	4	4	4	5	4	5	5	4	4	4	4	4	4	4	5	4	5	4	4	4	4	4	4	4	4	4	5	4
329	2025-06-03 08:07:18	126秒	微信	N/A	1	3	1	1	1	2	1	5	5	4	4	5	3	3	4	4	2	4	3	2	4	2	5	2	1	3	3	3	5	1	2	2	2	3	1	5	4	3	4	4	5	4	5	5	3
330	2025-06-03 09:05:37	55秒	微信	N/A	1	2	3	1	5	3	5	4	4	3	2	4	2	4	2	3	3	3	2	3	2	4	2	3	3	3	4	2	3	4	4	3	4	3	4	3	4	4	4	4	3	3	4	2	2
331	2025-06-03 09:05:51	66秒	微信	N/A	1	4	2	2	4	5	5	5	5	5	5	5	5	4	5	5	3	4	3	3	5	3	5	3	5	4	5	4	5	3	3	3	4	5	5	5	3	3	5	4	5	5	3	3	5
332	2025-06-03 09:05:55	66秒	微信	N/A	1	4	1	1	5	5	5	5	5	4	4	5	4	4	4	4	4	4	5	4	4	4	5	4	4	4	5	5	5	4	5	4	5	5	4	4	4	5	5	4	5	5	5	5	4
333	2025-06-03 09:05:55	72秒	微信	N/A	1	4	1	2	5	5	5	5	5	4	4	4	5	5	4	4	5	4	5	5	5	3	5	4	3	3	5	3	5	3	4	5	3	5	3	5	5	3	3	5	4	3	4	4	5
334	2025-06-03 09:05:56	64秒	微信	N/A	1	1	1	2	3	3	3	2	2	4	2	2	3	3	3	3	4	3	4	3	3	3	4	4	3	2	2	2	4	2	4	3	4	2	2	4	3	3	3	2	3	3	4	2	3
335	2025-06-04 11:06:06	90秒	微信	N/A	1	1	3	1	5	4	4	3	3	4	3	4	3	5	5	4	5	4	3	4	3	3	4	5	4	4	4	4	3	5	5	5	5	5	5	4	3	5	3	3	5	3	3	4	4
336	2025-06-04 11:06:06	84秒	微信	N/A	1	4	2	2	5	4	5	4	4	5	5	3	5	3	5	5	4	5	4	4	5	5	4	3	5	4	4	5	4	3	4	3	4	5	3	3	4	4	4	5	4	5	3	4	5
337	2025-06-04 11:09:31	97秒	微信	N/A	2	3	1	2	3	2	2	4	4	4	5	4	4	4	4	4	4	4	4	4	5	4	5	5	5	5	5	4	5	4	4	4	4	4	5	4	4	5	4	4	5	4	4	4	4
338	2025-06-04 11:06:43	115秒	微信	N/A	2	2	2	1	3	1	3	2	2	2	2	2	2	1	2	1	2	2	1	2	1	2	1	1	2	1	2	2	2	1	2	2	1	1	2	2	2	2	2	2	1	1	2	1	1
339	2025-06-04 11:06:45	120秒	微信	N/A	1	2	1	1	4	4	4	5	5	3	3	3	4	3	4	3	5	3	5	4	4	5	5	3	5	5	4	3	3	5	5	3	4	5	5	5	4	4	5	3	4	3	3	3	5
340	2025-06-04 11:06:55	117秒	微信	N/A	2	3	1	2	2	2	4	2	2	4	3	3	5	3	2	2	1	3	2	5	1	3	1	5	5	5	5	3	1	4	5	1	1	4	2	2	2	3	3	2	3	2	3	2	2
341	2025-06-04 11:07:24	164秒	微信	N/A	1	1	2	1	3	3	4	1	1	1	2	1	2	1	2	2	2	1	2	1	2	2	2	2	2	1	1	2	2	2	2	1	1	2	2	2	1	2	2	2	2	1	1	2	2
342	2025-06-04 11:07:30	141秒	微信	N/A	2	3	2	2	1	1	3	1	1	1	2	1	2	2	2	2	2	1	1	1	2	2	2	2	2	1	2	2	1	1	2	1	2	1	1	2	1	2	2	1	2	2	1	1	2
343	2025-06-04 11:07:48	155秒	微信	N/A	1	4	1	1	4	5	5	5	5	4	4	5	4	4	5	4	4	4	4	4	5	4	5	5	4	5	4	5	5	5	4	5	4	4	4	4	5	4	4	4	4	4	5	5	5
344	2025-06-04 11:08:18	107秒	微信	N/A	2	2	3	1	2	1	2	2	2	2	1	1	1	1	1	2	3	3	3	3	2	2	3	3	3	3	2	1	3	3	1	1	1	2	1	1	3	2	1	2	2	3	3	1	3
345	2025-06-04 11:08:25	73秒	微信	N/A	2	1	3	2	1	2	2	3	3	2	5	2	4	5	2	3	3	2	3	4	3	2	5	4	3	1	4	3	3	1	2	4	2	2	1	4	1	3	2	3	3	2	1	1	2
346	2025-06-04 11:08:37	104秒	微信	N/A	2	1	3	2	3	3	1	3	3	1	1	2	3	2	1	3	3	2	2	1	2	3	2	3	2	2	1	2	3	2	1	3	3	2	2	3	2	3	2	3	1	3	1	3	3
347	2025-06-04 11:08:50	120秒	微信	N/A	1	2	2	2	4	3	4	4	4	4	4	4	4	4	4	4	5	4	4	4	4	4	4	4	4	4	5	5	4	4	5	4	5	4	5	4	4	4	5	5	4	4	5	4	4
348	2025-06-04 11:11:10	120秒	微信	N/A	1	2	3	1	1	1	1	2	2	3	2	2	3	4	3	3	3	4	4	4	4	4	4	2	4	2	3	4	3	3	2	3	4	4	4	2	2	4	3	2	4	4	2	3	2
349	2025-06-04 11:11:17	127秒	微信	N/A	1	2	2	2	2	1	2	3	3	2	3	1	2	1	2	1	1	2	1	1	1	1	1	2	3	1	3	1	2	1	2	1	2	2	3	1	3	3	2	2	3	1	3	2	3
350	2025-06-04 11:11:40	125秒	微信	N/A	1	3	3	1	3	3	3	3	3	1	3	3	3	3	3	3	3	2	1	3	1	1	1	3	2	2	1	3	2	1	2	3	2	3	2	1	2	2	1	1	1	3	3	3	2
351	2025-06-04 11:11:52	87秒	微信	N/A	1	1	3	1	2	3	1	2	2	1	2	2	1	1	2	2	2	2	2	2	2	2	2	2	2	1	2	2	2	2	1	2	2	2	1	2	1	1	1	2	2	2	2	2	2
352	2025-06-04 11:10:06	170秒	微信	N/A	1	2	2	2	1	3	2	2	2	1	2	1	1	2	2	2	1	2	1	1	1	2	2	2	2	2	2	1	2	2	1	1	2	2	1	1	2	1	2	2	2	2	2	2	1
353	2025-06-04 11:10:48	278秒	微信	N/A	1	4	1	2	5	5	5	5	5	4	3	3	3	4	3	5	4	4	4	4	3	5	5	5	4	3	4	5	4	3	3	5	3	4	4	5	5	3	5	4	5	5	5	5	4
354	2025-06-04 11:11:15	93秒	微信	N/A	2	3	3	1	3	2	3	2	2	2	1	2	2	2	1	2	1	2	1	1	1	2	3	1	3	3	3	3	1	3	2	3	2	3	1	3	3	1	1	2	3	1	2	2	2
355	2025-06-04 11:11:16	174秒	微信	N/A	1	2	2	2	4	5	4	5	5	4	5	4	4	5	5	4	4	4	3	3	4	5	3	3	4	4	5	3	5	3	4	5	4	4	4	3	4	3	5	5	4	4	3	4	5
356	2025-06-04 11:11:25	379秒	微信	N/A	2	4	1	1	4	3	4	4	4	2	3	2	3	3	4	2	3	2	2	2	2	2	4	3	2	3	3	3	2	4	4	4	4	4	4	2	4	2	3	3	2	3	3	4	4
357	2025-06-04 11:11:27	66秒	微信	N/A	1	1	2	2	2	3	3	4	4	3	3	3	4	3	4	4	3	2	2	4	2	2	3	2	2	3	2	3	3	3	2	2	2	4	4	2	2	2	4	3	2	4	3	3	4
358	2025-06-04 11:11:57	50秒	微信	N/A	1	4	2	2	5	4	4	4	4	4	5	5	4	4	5	4	4	5	5	4	4	5	4	4	4	5	5	4	5	5	4	5	5	4	4	5	4	5	4	4	4	4	4	5	4
359	2025-06-04 11:12:08	129秒	微信	N/A	2	2	2	2	1	1	1	1	1	1	1	3	1	1	2	1	2	1	3	1	3	2	3	2	1	2	3	3	2	2	2	1	3	3	1	1	3	3	1	2	3	3	1	2	1
360	2025-06-04 11:12:24	105秒	微信	N/A	1	4	2	1	4	4	3	2	2	4	2	3	3	4	3	2	3	4	4	3	4	2	2	4	3	4	4	2	4	4	4	2	4	2	4	2	2	3	3	2	4	2	4	4	2
361	2025-06-04 11:12:56	362秒	微信	N/A	1	4	2	2	5	4	5	2	2	4	2	3	4	3	3	4	4	3	4	3	4	3	2	3	2	3	4	4	3	4	4	2	2	3	3	4	3	3	2	4	3	4	2	2	2
362	2025-06-04 11:13:08	82秒	微信	N/A	2	2	2	2	5	5	4	5	5	5	3	5	2	5	5	2	5	5	1	1	4	3	2	2	5	2	4	3	4	1	3	1	1	3	3	2	3	3	1	1	2	2	3	1	2
363	2025-06-04 11:13:24	83秒	微信	N/A	1	4	2	1	5	4	4	5	5	4	4	4	5	5	4	4	4	5	4	4	4	4	4	4	4	4	4	5	5	4	5	4	4	4	4	4	4	5	4	4	4	4	4	5	5
364	2025-06-04 11:13:25	75秒	微信	N/A	1	4	1	1	5	4	4	4	4	4	4	3	4	5	4	5	4	5	4	4	3	3	3	4	5	4	5	4	5	4	3	4	5	3	3	3	5	4	4	5	5	5	5	5	3
365	2025-06-04 11:13:32	56秒	微信	N/A	1	3	1	1	4	3	3	4	4	5	5	4	4	4	5	5	4	4	4	4	5	4	4	5	4	5	4	4	4	4	4	5	4	4	5	5	5	4	4	5	5	4	4	5	5
366	2025-06-04 11:14:57	612秒	微信	N/A	2	1	2	1	1	1	1	1	1	1	1	3	2	3	1	1	3	1	3	2	2	2	1	2	3	3	1	2	3	2	1	1	3	1	3	3	3	2	3	1	3	3	3	2	1
367	2025-06-05 09:18:48	174秒	微信	N/A	2	3	1	1	1	1	1	2	2	3	2	3	2	3	4	2	4	3	2	4	2	2	3	4	2	3	4	3	4	4	4	4	3	3	3	2	2	2	2	3	3	3	2	3	3
368	2025-06-05 09:20:35	89秒	微信	N/A	1	4	3	2	3	4	4	3	3	3	5	3	3	4	3	5	4	4	3	4	3	4	4	3	4	4	4	4	3	4	5	4	5	3	5	4	3	4	3	5	4	5	5	5	4
369	2025-06-05 09:21:33	51秒	微信	N/A	2	2	2	1	2	2	3	2	2	3	2	3	2	1	3	2	2	3	2	2	2	3	2	3	1	2	2	1	3	1	2	2	2	2	3	1	1	3	1	1	3	1	1	3	2
370	2025-06-05 09:22:00	248秒	微信	N/A	1	2	2	2	5	4	4	4	4	5	4	3	5	5	4	4	3	4	5	3	5	5	3	3	3	5	3	3	3	5	5	4	4	3	5	3	3	4	5	5	4	5	5	3	5
371	2025-06-05 09:23:43	157秒	微信	N/A	1	4	2	2	5	4	4	2	2	1	3	5	3	3	4	2	4	2	3	2	5	5	1	4	2	4	2	3	2	2	3	1	4	3	4	3	3	4	3	3	3	3	3	3	5
372	2025-06-05 09:23:55	170秒	微信	N/A	2	2	2	2	2	3	3	1	1	3	3	3	1	3	2	1	3	3	1	1	3	1	2	3	3	2	2	3	3	2	1	3	2	1	1	3	2	2	2	3	1	2	1	3	1
373	2025-06-05 09:24:13	127秒	微信	N/A	1	4	1	1	4	5	3	4	4	4	4	4	5	4	5	4	4	4	4	4	5	5	4	4	5	4	4	4	5	5	4	5	5	5	4	4	4	5	4	4	5	5	4	4	5
374	2025-06-05 09:27:43	116秒	微信	N/A	2	4	2	2	3	4	3	5	5	3	5	3	5	5	5	5	3	3	3	3	3	3	3	3	3	3	5	3	3	5	5	4	5	4	4	3	5	3	5	5	3	4	5	5	4
375	2025-06-05 09:29:33	175秒	微信	N/A	1	4	2	2	4	5	5	2	2	3	2	2	2	2	2	4	4	3	2	4	2	4	4	2	3	2	2	3	2	3	4	2	2	4	4	4	4	4	4	2	2	3	3	3	3
376	2025-06-05 09:34:32	61秒	微信	N/A	2	4	3	1	4	3	5	3	3	5	3	4	5	5	4	5	5	3	3	3	3	5	4	5	3	5	4	5	3	4	3	3	5	4	4	4	4	5	3	3	5	4	4	4	5
377	2025-06-05 09:35:38	306秒	微信	N/A	2	4	3	1	3	5	3	5	5	4	4	4	4	4	5	4	4	4	4	4	4	4	4	5	5	5	5	4	5	5	4	5	4	4	4	4	4	4	4	5	4	5	4	4	4
378	2025-06-05 09:38:06	93秒	微信	N/A	1	1	1	1	3	4	2	4	4	5	1	5	5	3	1	4	5	4	5	3	2	4	1	4	2	1	1	1	2	5	1	1	5	3	4	5	1	3	1	3	1	1	2	1	1
379	2025-06-05 09:41:45	64秒	微信	N/A	2	1	2	2	2	1	3	3	3	2	3	1	2	3	3	1	2	1	1	1	3	2	1	2	2	1	3	2	3	3	3	3	3	1	1	1	2	3	3	2	2	1	2	2	2
380	2025-06-05 09:41:50	44秒	微信	N/A	1	1	1	1	2	2	2	3	3	3	2	2	1	3	2	2	2	1	3	1	3	3	1	2	2	2	3	3	1	1	3	2	2	3	2	2	2	2	2	2	3	3	3	2	1
381	2025-06-05 09:44:35	168秒	微信	N/A	2	1	3	2	2	1	1	2	2	3	4	4	4	2	3	2	4	2	2	4	4	4	4	4	4	3	3	3	3	4	4	2	2	3	4	3	3	3	2	4	2	4	2	3	3
382	2025-06-05 09:45:03	163秒	微信	N/A	2	4	2	1	2	1	3	4	4	4	2	3	3	4	2	4	3	4	2	4	3	2	2	4	3	2	3	3	2	4	4	3	3	2	3	3	2	3	4	4	3	2	2	3	4
383	2025-06-05 09:49:19	112秒	微信	N/A	1	3	1	1	3	3	3	2	2	1	2	1	2	2	1	1	2	1	1	3	2	3	3	1	2	2	3	3	1	3	3	2	1	1	1	2	3	2	3	2	1	2	1	2	3
384	2025-06-05 09:51:53	106秒	微信	N/A	1	2	1	2	4	4	5	4	2	3	2	1	2	3	1	4	5	4	4	5	3	1	4	3	4	5	5	3	3	4	2	3	3	2	4	2	3	2	4	2	4	3	5	2	5
385	2025-06-05 09:53:43	85秒	微信	N/A	2	3	2	2	1	1	1	5	5	3	3	5	1	5	5	2	1	3	2	1	1	2	2	3	5	5	3	2	2	2	1	5	1	2	1	4	1	1	2	3	1	3	2	3	2
386	2025-06-05 09:54:09	65秒	微信	N/A	1	3	3	1	4	3	4	4	4	4	2	3	3	4	3	2	3	4	4	4	4	2	3	2	2	2	2	2	4	2	3	4	2	4	2	3	2	3	3	2	4	2	3	3	3
387	2025-06-05 09:56:26	47秒	微信	N/A	1	1	3	2	3	4	2	1	1	1	3	2	1	3	1	2	1	1	3	1	2	1	2	3	1	2	2	1	2	1	3	1	3	2	2	1	1	2	3	2	1	3	3	2	3
388	2025-06-05 09:57:33	178秒	微信	N/A	2	3	1	2	3	3	2	2	2	4	4	4	3	4	3	2	4	3	3	3	4	2	4	2	3	4	3	2	3	2	2	3	3	2	3	4	3	3	4	4	2	3	3	4	3
389	2025-06-05 09:58:27	91秒	微信	N/A	2	1	1	2	2	1	1	3	3	2	3	3	1	2	3	2	1	2	3	1	1	2	2	2	2	1	2	2	2	2	3	3	3	2	1	1	3	3	2	3	1	3	2	3	3
390	2025-06-05 09:58:59	151秒	微信	N/A	2	1	3	2	2	2	1	1	1	2	2	2	2	1	1	1	1	1	1	2	1	2	2	1	2	2	2	2	2	2	1	2	2	2	2	1	1	2	1	2	2	1	2	1	2
391	2025-06-05 10:12:43	114秒	微信	N/A	1	2	3	1	4	3	4	2	2	1	2	2	2	2	2	1	2	2	2	2	1	2	1	1	2	1	2	1	2	2	1	2	2	2	2	2	1	1	1	1	1	1	2	2	2
392	2025-06-05 10:14:05	108秒	微信	N/A	1	1	1	1	4	4	2	4	4	4	5	5	5	4	4	4	4	4	4	4	4	4	5	4	5	4	4	5	5	4	4	4	5	4	4	4	4	5	5	4	4	4	4	4	5
393	2025-06-05 10:50:29	92秒	微信	N/A	2	4	2	2	3	4	3	3	3	4	4	2	3	3	2	4	4	3	4	2	4	3	3	4	4	4	4	3	4	4	3	3	4	3	2	3	4	3	2	4	4	4	2	3	3
394	2025-06-05 11:31:31	74秒	微信	N/A	1	3	2	2	4	3	4	2	2	2	3	3	3	1	3	1	1	1	2	2	3	3	2	2	1	1	1	3	2	1	1	3	3	2	3	1	2	3	3	2	2	2	2	2	2
395	2025-06-05 11:40:33	61秒	微信	N/A	1	4	2	1	4	3	3	4	4	3	4	4	4	3	5	3	3	3	5	3	4	3	5	3	5	4	5	5	4	5	3	3	5	5	3	3	5	4	5	3	4	3	5	5	3
396	2025-06-05 12:02:13	72秒	微信	N/A	2	1	2	1	3	4	3	5	5	5	4	4	4	5	4	4	5	4	4	4	4	4	4	4	4	5	5	5	5	4	4	4	4	4	4	4	4	4	4	5	5	5	4	5	4
397	2025-06-05 13:21:39	53秒	微信	N/A	2	4	1	2	1	3	1	2	2	1	4	1	3	4	2	4	5	2	3	3	5	2	1	3	3	3	2	4	4	3	5	2	3	2	3	5	1	2	3	2	1	3	3	2	3
398	2025-06-05 13:22:17	87秒	微信	N/A	2	3	2	2	1	1	1	2	2	1	2	2	2	1	2	2	2	2	2	2	2	1	2	1	2	2	1	1	2	2	2	1	2	2	2	2	2	2	1	2	2	1	2	2	2
399	2025-06-05 13:22:17	47秒	微信	N/A	2	4	1	2	1	2	1	1	1	1	3	3	1	2	2	2	5	5	4	2	2	2	5	5	2	2	2	5	5	3	1	5	4	4	3	2	2	1	2	2	2	1	2	2	1
400	2025-06-05 13:22:23	63秒	微信	N/A	2	2	2	2	2	4	2	3	3	2	1	1	4	4	1	3	3	3	3	1	5	4	2	4	1	3	4	3	2	4	2	1	1	5	1	3	4	4	5	5	5	5	3	3	4
401	2025-06-05 13:22:50	100秒	微信	N/A	1	3	2	2	5	4	5	5	5	1	4	1	1	2	5	4	3	2	5	1	5	1	3	2	2	5	1	5	3	5	5	2	1	4	2	2	4	3	3	4	3	2	4	2	4
402	2025-06-05 13:22:50	104秒	微信	N/A	1	4	1	2	4	4	5	4	4	1	4	3	3	5	3	3	3	5	2	5	3	2	2	4	2	1	3	1	2	1	5	4	5	1	4	2	3	3	2	1	1	2	2	3	1
403	2025-06-05 13:23:02	86秒	微信	N/A	1	4	2	1	5	4	4	4	4	4	2	2	3	2	2	2	4	3	2	4	3	3	3	4	2	2	3	4	2	3	2	3	4	2	3	3	3	4	2	4	4	3	3	4	2
404	2025-06-05 13:23:03	42秒	微信	N/A	2	1	3	2	4	2	4	5	5	4	4	4	4	5	4	4	4	5	4	5	5	4	4	5	5	4	5	4	4	4	5	5	5	5	4	4	4	4	5	5	4	4	4	4	4
405	2025-06-05 13:23:04	53秒	微信	N/A	2	4	2	2	4	4	3	4	4	2	2	4	3	2	4	4	2	2	3	2	4	3	3	4	2	4	4	4	3	3	3	4	4	4	4	2	2	4	3	2	3	4	4	2	4
406	2025-06-05 13:23:08	97秒	微信	N/A	1	4	2	2	5	4	5	4	4	4	4	5	4	5	3	5	4	5	5	5	5	3	3	5	3	3	4	4	5	5	5	5	3	3	4	3	5	3	5	5	4	5	4	5	5
407	2025-06-05 13:23:19	148秒	微信	N/A	2	2	1	1	2	3	2	5	2	4	1	4	5	2	3	2	4	2	4	1	4	1	1	3	5	3	3	1	2	5	2	5	5	2	3	1	2	2	3	1	3	5	4	5	2
408	2025-06-05 13:23:26	136秒	微信	N/A	1	3	1	1	4	3	5	2	2	2	2	1	1	1	2	2	2	1	2	2	2	2	2	2	2	2	2	1	1	1	2	1	2	1	2	2	1	2	2	2	2	2	2	1	2
409	2025-06-05 13:23:33	126秒	微信	N/A	1	1	3	2	2	4	4	4	4	1	1	4	3	1	3	3	3	3	1	5	3	5	3	5	5	3	3	1	3	2	4	3	5	1	1	3	2	2	2	2	2	2	2	2	2
410	2025-06-05 13:23:36	54秒	微信	N/A	1	4	2	2	4	3	3	5	5	4	3	3	5	4	5	5	4	4	3	3	3	5	4	3	5	4	4	5	3	5	3	4	4	3	5	5	5	3	3	5	4	3	3	5	4
411	2025-06-05 13:23:42	93秒	微信	N/A	1	4	2	2	5	5	4	4	4	4	4	4	4	5	4	4	4	4	4	4	4	4	5	5	4	5	5	4	5	5	5	4	4	5	5	4	4	4	5	5	4	4	4	5	4
412	2025-06-05 13:23:45	102秒	微信	N/A	1	4	2	2	5	4	4	3	3	3	3	3	5	3	4	5	4	5	4	3	4	3	3	3	5	3	4	4	4	3	4	5	4	5	5	4	3	3	5	4	5	5	5	3	5
413	2025-06-05 13:23:49	113秒	微信	N/A	2	2	2	1	2	2	4	1	1	2	1	2	2	2	2	2	2	2	2	1	1	2	2	2	2	1	1	2	2	1	1	1	2	2	2	2	2	2	2	2	1	1	2	2	2
414	2025-06-05 13:23:53	110秒	微信	N/A	2	4	1	1	2	1	3	3	3	3	3	4	4	3	3	2	4	4	2	3	3	4	2	4	4	2	3	4	3	4	4	3	2	4	2	4	3	4	2	4	4	2	2	2	2
415	2025-06-05 13:24:01	190秒	微信	N/A	2	2	3	1	5	4	4	4	4	4	5	4	4	4	4	5	4	4	4	4	5	5	4	5	4	5	4	5	4	4	4	4	4	5	4	4	4	5	4	5	4	4	4	4	4
416	2025-06-05 13:24:13	161秒	微信	N/A	2	4	1	1	1	2	1	4	4	4	4	5	4	4	5	4	4	5	4	4	4	5	5	4	4	4	4	5	4	4	5	5	4	5	4	4	5	4	5	4	4	4	5	5	4
417	2025-06-05 13:24:23	150秒	微信	N/A	2	2	1	2	2	3	4	4	4	5	4	3	4	4	5	5	3	4	4	3	4	3	5	3	5	3	5	5	4	5	4	4	4	4	4	4	3	4	3	5	5	5	5	5	5
418	2025-06-05 13:24:27	61秒	微信	N/A	1	2	2	2	5	4	5	4	4	4	4	4	5	4	5	4	5	4	4	4	4	5	4	4	4	4	5	4	4	4	5	4	4	4	4	5	4	4	5	5	4	5	4	4	4
419	2025-06-05 13:24:29	62秒	微信	N/A	2	4	2	1	1	1	2	4	4	5	2	5	4	5	1	1	3	3	5	1	1	1	5	1	4	1	5	2	4	5	1	4	2	4	1	3	3	2	2	3	3	4	1	5	1
420	2025-06-05 13:24:49	126秒	微信	N/A	1	2	3	2	5	5	4	4	4	4	1	1	4	4	5	5	3	2	3	4	5	2	2	2	4	5	4	4	4	1	5	2	1	3	3	2	5	5	5	4	5	4	4	5	5
421	2025-06-05 13:24:55	84秒	微信	N/A	1	4	1	2	5	5	4	3	3	3	5	5	5	5	4	3	3	5	5	4	5	3	4	4	5	5	3	3	5	4	4	5	5	3	4	4	3	5	5	4	3	5	5	3	5
422	2025-06-05 13:25:01	117秒	微信	N/A	1	2	2	2	2	2	1	4	4	4	2	2	4	4	3	3	2	2	4	2	3	4	3	3	3	2	2	3	4	3	2	2	4	2	3	3	3	3	4	3	2	3	2	2	2
423	2025-06-05 13:25:13	92秒	微信	N/A	1	1	2	1	4	4	5	4	4	5	5	4	5	4	4	4	4	4	4	4	4	4	4	5	4	4	4	5	4	4	4	5	5	4	4	4	4	5	5	4	4	5	4	5	5
424	2025-06-05 13:25:14	116秒	微信	N/A	2	1	2	1	1	1	1	2	2	2	1	2	2	2	1	2	2	2	2	1	2	1	2	1	2	1	2	2	2	2	1	2	1	2	2	1	2	2	2	1	2	1	2	2	1
425	2025-06-05 13:25:16	256秒	微信	N/A	2	4	3	2	4	3	2	4	4	2	3	3	3	1	1	5	5	4	3	5	4	5	5	2	4	3	3	3	3	3	1	3	4	5	3	1	2	1	1	2	2	2	1	2	2
426	2025-06-05 13:25:16	119秒	微信	N/A	1	4	2	2	5	4	5	5	5	4	4	4	5	5	5	5	5	4	4	4	5	4	4	5	4	5	5	5	4	4	5	4	4	4	4	5	5	4	5	4	4	4	4	4	4
427	2025-06-05 13:25:22	263秒	微信	N/A	1	2	3	1	5	5	4	4	4	4	4	4	4	4	4	4	5	5	4	5	5	4	4	5	5	5	4	4	4	4	5	5	5	4	5	4	5	5	4	5	5	4	4	4	5
428	2025-06-05 13:25:31	195秒	微信	N/A	1	1	1	1	2	2	2	3	3	3	3	4	3	3	4	4	3	3	3	4	3	3	3	5	5	5	5	5	5	4	3	3	3	3	5	5	5	4	4	4	5	3	4	5	4
429	2025-06-05 13:25:31	131秒	微信	N/A	2	2	2	2	2	3	2	3	3	2	2	3	2	2	1	1	2	3	3	3	1	3	1	1	3	2	2	3	1	2	1	3	2	3	2	3	1	3	2	2	2	1	1	2	2
430	2025-06-05 13:25:53	155秒	微信	N/A	1	1	3	1	5	3	5	2	2	3	2	1	3	1	3	3	2	1	1	1	1	2	1	1	1	2	3	1	3	3	2	3	3	1	3	2	3	2	2	2	3	2	3	3	3
431	2025-06-05 13:26:00	241秒	微信	N/A	1	2	1	2	5	3	4	1	1	4	3	5	2	2	3	3	4	5	4	2	5	4	2	1	4	5	1	3	2	5	5	4	3	2	4	2	4	2	4	2	2	4	3	3	4
432	2025-06-05 13:26:09	112秒	微信	N/A	1	1	3	2	5	5	5	3	3	5	4	5	4	5	4	3	5	2	5	2	5	4	3	2	4	2	1	2	3	1	2	5	2	5	3	4	5	4	4	4	3	4	5	5	4
433	2025-06-05 13:26:22	157秒	微信	N/A	1	1	3	1	3	2	2	3	3	2	2	3	3	2	2	3	2	3	1	1	1	3	3	1	2	3	3	3	2	2	3	3	2	2	1	2	3	2	3	3	2	1	3	2	3
434	2025-06-05 13:26:30	148秒	微信	N/A	1	1	2	1	2	4	3	3	3	5	4	5	3	4	3	4	3	4	4	4	5	5	5	3	5	5	4	4	4	4	4	3	4	3	4	3	3	3	4	5	3	5	4	3	5
435	2025-06-05 13:26:40	63秒	微信	N/A	1	3	2	2	5	5	5	4	4	4	5	4	4	4	5	4	4	4	4	4	4	4	4	4	4	5	5	5	4	4	4	5	5	4	4	4	4	4	5	4	5	4	4	4	4
436	2025-06-05 13:26:49	158秒	微信	N/A	1	4	2	1	4	5	4	4	4	5	5	3	4	4	5	3	4	4	4	3	5	3	5	5	5	5	4	3	5	5	3	5	4	5	5	5	4	4	3	5	5	4	3	5	3
437	2025-06-05 13:26:59	102秒	微信	N/A	1	1	1	2	4	3	3	4	4	2	2	3	3	2	3	3	4	2	4	2	3	3	4	3	3	3	4	2	3	3	3	2	3	3	2	4	3	3	3	3	3	3	3	2	4
438	2025-06-05 13:27:03	96秒	微信	N/A	2	4	2	1	3	4	4	2	2	4	4	2	3	2	4	2	2	4	4	2	4	4	2	4	4	2	4	4	2	2	2	2	4	2	4	3	3	2	3	2	3	3	4	3	4
439	2025-06-05 13:27:22	64秒	微信	N/A	1	3	2	2	2	2	4	2	2	3	3	1	3	3	1	3	3	1	1	2	2	2	3	1	2	2	3	1	2	3	2	2	3	2	3	3	2	1	3	2	3	3	1	3	2
440	2025-06-05 13:28:34	115秒	微信	N/A	2	2	2	2	2	1	1	2	2	1	1	2	1	2	2	2	2	1	1	2	1	2	2	1	2	1	2	1	2	2	2	2	2	1	1	2	2	1	2	2	1	2	2	1	1
441	2025-06-05 13:28:35	196秒	微信	N/A	1	4	1	1	4	4	4	4	4	4	3	3	5	4	3	5	5	4	5	3	3	5	3	4	4	5	3	4	5	4	5	5	5	4	3	4	5	4	3	3	3	5	3	5	5
442	2025-06-05 13:28:46	153秒	微信	N/A	1	3	2	2	4	5	5	2	2	2	2	2	2	4	4	3	4	4	3	3	3	2	2	4	3	4	4	4	4	4	4	2	2	4	3	2	4	2	2	2	2	4	4	4	4
443	2025-06-05 13:29:36	312秒	微信	N/A	1	1	3	1	5	5	5	4	4	4	5	4	5	5	5	4	5	5	4	4	4	4	4	4	5	5	5	4	5	4	4	5	4	4	4	4	5	4	5	5	5	5	5	4	4
444	2025-06-05 13:29:37	149秒	微信	N/A	1	2	2	2	3	5	3	4	4	5	5	4	5	4	4	5	5	4	4	5	4	4	4	4	4	5	5	4	5	5	4	5	5	4	4	4	4	5	4	4	4	5	4	5	4
445	2025-06-05 13:30:38	95秒	微信	N/A	1	3	3	1	5	3	5	2	2	1	1	2	2	2	2	1	2	1	2	1	1	2	2	2	1	2	2	1	2	1	2	1	2	1	1	2	2	2	2	1	2	1	2	2	2
446	2025-06-05 13:31:22	109秒	微信	N/A	1	2	2	1	2	3	2	2	2	2	1	2	2	1	1	1	2	2	2	2	2	1	2	2	1	2	2	1	2	2	2	1	2	2	1	2	2	2	2	1	1	2	2	1	2
447	2025-06-05 13:32:27	47秒	微信	N/A	2	4	2	2	1	1	1	3	3	3	2	4	3	3	3	4	2	4	2	2	3	2	4	4	4	2	3	4	3	2	3	3	3	4	4	3	3	4	4	3	3	3	4	2	3
448	2025-06-05 13:32:48	367秒	微信	N/A	1	1	2	2	4	5	5	4	4	4	4	4	4	4	4	5	4	4	5	5	4	4	5	4	4	4	4	4	4	4	4	4	4	5	4	4	4	4	4	5	4	4	4	4	4
449	2025-06-05 13:33:20	167秒	微信	N/A	1	4	3	2	3	5	4	4	4	4	4	3	3	3	4	3	5	5	3	4	4	3	3	3	5	3	3	5	3	3	5	3	4	4	3	3	3	4	3	5	5	5	5	4	5
450	2025-06-05 13:35:28	155秒	微信	N/A	1	2	1	1	3	3	3	2	2	2	3	3	2	4	4	4	2	2	4	3	3	4	4	3	3	3	4	3	3	2	4	3	3	4	2	2	3	4	3	4	2	4	2	3	3
451	2025-06-05 13:35:48	96秒	微信	N/A	2	3	3	2	2	1	1	5	5	2	3	2	2	2	4	3	2	4	1	4	1	5	3	4	4	4	2	4	4	5	3	2	3	1	2	3	1	3	1	3	1	1	2	1	1
452	2025-06-05 13:36:06	569秒	微信	N/A	2	3	2	2	3	1	3	1	1	1	2	2	2	1	1	2	1	2	1	2	1	1	2	1	2	2	2	2	2	2	2	2	2	1	1	2	2	2	1	2	2	2	2	2	1
453	2025-06-05 13:36:16	81秒	微信	N/A	2	2	2	1	3	2	3	4	4	1	3	2	2	2	4	3	1	1	4	1	4	4	2	4	1	4	4	2	4	3	4	5	4	3	5	4	2	2	1	2	2	2	2	2	2
454	2025-06-05 13:38:14	75秒	微信	N/A	1	2	2	1	2	3	1	5	5	5	4	4	4	4	4	4	5	5	5	5	4	4	5	4	4	4	4	4	4	5	4	4	4	5	4	4	5	4	4	4	5	4	5	4	4
455	2025-06-05 13:41:25	65秒	微信	N/A	2	2	1	2	1	1	1	3	3	3	3	5	4	3	3	3	4	4	3	3	4	3	5	5	3	5	3	4	3	5	5	5	3	4	3	3	3	4	4	4	5	5	4	3	3
456	2025-06-05 13:41:26	78秒	微信	N/A	1	2	1	2	1	3	1	2	2	2	2	1	1	3	2	3	3	2	2	2	2	3	1	1	2	1	1	2	1	1	1	2	1	2	3	2	2	3	2	2	3	2	1	3	3
457	2025-06-05 13:41:42	63秒	微信	N/A	2	1	2	2	1	1	3	2	2	1	2	3	1	1	1	2	2	2	1	1	2	1	2	3	3	2	1	1	1	2	1	3	2	1	3	1	3	2	3	1	2	2	1	1	1
458	2025-06-05 13:46:54	123秒	微信	N/A	2	2	2	1	1	2	1	1	1	2	2	1	1	2	2	2	2	1	2	1	2	1	2	2	1	1	1	2	1	2	1	2	2	2	2	2	1	2	2	1	1	2	2	2	2
459	2025-06-05 13:47:49	266秒	微信	N/A	2	4	1	1	2	1	3	1	1	1	2	2	2	1	2	2	2	2	2	1	2	2	1	2	2	1	2	2	2	2	2	1	2	2	2	1	2	2	1	2	2	2	2	2	1
460	2025-06-05 13:47:56	66秒	微信	N/A	2	3	1	2	1	1	1	1	1	2	1	1	2	3	3	3	3	2	1	3	1	1	2	2	2	3	3	2	1	2	3	2	2	1	3	3	2	3	2	1	3	3	2	3	1
461	2025-06-05 13:49:13	38秒	微信	N/A	1	3	1	1	5	4	5	4	4	4	4	4	5	4	4	5	4	5	5	4	4	5	4	4	5	5	4	4	4	4	4	5	4	4	5	5	4	5	4	4	4	5	5	4	4
462	2025-06-05 13:49:45	81秒	微信	N/A	2	1	1	2	3	3	2	2	2	1	1	2	2	2	2	2	2	1	2	2	1	2	1	2	1	2	1	2	2	1	2	1	2	1	1	2	2	2	2	1	2	2	2	1	1
463	2025-06-05 13:50:55	40秒	微信	N/A	1	1	2	1	5	4	5	2	2	5	4	4	4	3	4	5	5	2	2	3	4	4	2	1	1	5	5	3	4	3	3	5	4	3	5	2	1	1	1	3	3	3	2	2	3
464	2025-06-05 13:53:43	174秒	微信	N/A	1	1	2	1	3	2	2	3	3	3	2	1	3	2	1	3	2	1	1	1	2	1	3	1	2	3	2	1	3	1	1	1	3	1	2	1	1	1	2	2	3	2	1	1	2
465	2025-06-05 13:56:56	60秒	微信	N/A	1	1	3	1	4	4	4	4	4	5	5	5	4	4	4	4	5	4	4	4	5	5	5	5	5	5	4	4	4	5	4	4	5	4	4	4	4	4	4	4	5	5	5	5	4
466	2025-06-05 14:09:34	54秒	微信	N/A	1	2	1	1	2	2	3	5	3	4	3	5	5	4	4	5	4	5	1	4	2	3	4	5	2	5	1	3	2	1	5	2	3	2	5	1	2	5	2	3	4	1	3	2	5
467	2025-06-05 14:20:52	75秒	微信	N/A	2	1	1	1	1	2	1	2	2	2	1	1	2	1	2	1	1	1	2	2	2	2	2	2	2	2	2	1	2	2	1	2	2	2	2	2	2	2	2	2	1	1	2	2	2
468	2025-06-05 14:35:12	50秒	微信	N/A	2	4	2	2	4	3	2	4	4	4	4	4	5	4	5	5	4	5	5	4	4	4	4	4	4	5	5	4	5	4	4	4	4	4	5	4	5	5	4	5	4	4	5	4	4
469	2025-06-05 14:51:44	149秒	微信	N/A	1	1	3	2	2	1	1	3	3	5	1	5	2	5	4	3	2	5	5	5	5	4	1	2	3	1	4	2	1	2	3	3	5	5	1	1	2	5	2	3	2	3	4	4	4
470	2025-06-05 14:58:04	91秒	微信	N/A	1	1	2	2	5	5	5	4	4	4	4	4	4	4	5	4	4	4	4	5	4	4	4	4	5	4	5	5	5	4	4	4	4	4	4	5	4	5	4	4	5	4	4	4	5
471	2025-06-05 15:50:47	42秒	微信	N/A	2	2	2	1	4	2	4	3	3	3	2	4	3	4	3	4	2	4	4	3	2	2	3	4	2	4	3	4	2	3	4	2	2	2	2	3	4	3	2	3	2	2	2	4	3
472	2025-06-05 15:52:37	86秒	微信	N/A	1	4	2	1	5	4	5	5	5	4	4	4	4	4	5	5	4	4	5	4	4	4	5	4	4	4	4	4	5	5	4	4	4	4	4	4	4	4	4	4	5	4	5	4	5
473	2025-06-05 16:38:06	95秒	微信	N/A	1	4	1	2	4	5	5	4	4	2	4	3	2	5	1	2	3	3	1	4	4	2	2	1	5	3	1	5	3	3	1	3	1	1	3	4	3	2	2	2	3	1	3	3	3
474	2025-06-05 16:55:40	75秒	微信	N/A	1	4	1	1	5	5	3	4	4	4	4	4	4	4	4	5	4	4	4	4	4	4	4	5	4	4	4	5	4	4	4	4	4	5	4	4	5	4	5	4	4	4	4	4	5
475	2025-06-05 17:09:32	352秒	微信	N/A	1	1	3	1	4	3	3	5	5	5	4	5	4	4	4	5	4	5	4	4	4	4	5	5	4	5	4	4	4	5	5	4	5	4	4	5	5	4	4	4	4	4	4	4	4
476	2025-06-05 17:16:11	64秒	微信	N/A	1	4	1	2	5	4	5	4	4	4	5	3	4	5	3	4	3	3	3	4	5	3	3	4	5	3	5	4	3	5	4	3	5	5	3	5	3	4	4	5	5	3	5	3	3
477	2025-06-05 19:51:03	75秒	微信	N/A	1	4	1	2	5	5	4	4	4	4	5	4	4	5	5	4	4	4	4	5	5	4	4	5	5	5	4	5	5	4	5	5	4	5	4	4	4	5	4	4	4	4	4	4	5
478	2025-06-05 19:51:24	55秒	微信	N/A	1	2	1	2	4	5	5	3	3	2	1	5	5	1	2	3	2	2	5	5	5	2	1	5	4	4	2	2	2	2	5	3	3	2	2	5	3	3	4	5	5	4	4	4	3
479	2025-06-05 19:56:38	50秒	微信	N/A	1	4	1	2	4	3	5	2	2	3	1	1	2	2	2	1	3	1	3	3	2	2	1	3	1	3	2	1	1	2	2	1	3	1	2	2	3	3	2	3	1	1	1	3	3
480	2025-06-05 20:22:23	50秒	微信	N/A	1	2	2	1	2	3	2	3	1	4	5	1	1	1	4	2	4	2	2	3	4	2	2	3	1	4	2	2	3	3	3	5	1	3	4	3	1	3	2	2	1	4	2	5	3
481	2025-06-05 23:24:35	41秒	微信	N/A	2	2	3	2	1	2	1	1	1	3	2	1	3	1	1	3	3	3	3	1	2	1	3	2	1	2	1	1	2	3	2	3	2	3	3	2	1	1	1	3	2	3	1	3	3
482	2025-06-05 23:48:42	234秒	微信	N/A	1	2	3	1	2	1	2	1	1	1	1	1	1	2	1	1	1	1	2	1	2	2	1	2	1	2	2	1	2	1	1	2	2	2	2	1	2	2	2	2	2	2	2	2	1
483	2025-06-06 21:33:08	41秒	微信	N/A	1	2	1	1	1	1	1	5	5	4	5	4	4	4	5	4	4	5	5	4	5	4	4	5	4	4	4	5	4	4	4	4	4	4	4	4	4	4	5	5	4	4	4	4	4
484	2025-06-06 21:33:08	74秒	微信	N/A	1	1	1	2	1	1	1	4	4	3	2	2	4	2	3	2	2	3	3	4	3	2	4	4	2	4	4	4	3	2	4	4	2	3	4	2	2	2	3	4	2	2	4	2	2
485	2025-06-06 21:33:28	102秒	微信	N/A	2	4	3	2	3	4	2	5	5	4	4	3	3	5	5	4	4	4	5	5	5	5	5	4	3	4	3	5	3	4	5	4	3	3	4	3	3	3	4	5	3	3	5	3	3
486	2025-06-06 21:34:04	130秒	微信	N/A	1	3	2	2	1	3	1	3	3	3	1	1	3	2	3	2	2	2	2	3	3	2	3	3	3	2	3	1	1	1	1	2	1	1	2	1	1	1	3	2	3	3	3	2	1
487	2025-06-06 21:34:11	40秒	微信	N/A	2	3	1	2	2	1	1	5	2	5	2	3	4	2	4	5	1	2	1	1	3	2	5	5	4	2	5	1	1	2	4	3	2	1	1	2	5	5	4	1	2	2	4	1	3
488	2025-06-06 21:35:37	60秒	微信	N/A	2	2	2	1	3	2	2	3	3	3	5	3	5	5	3	3	5	4	5	4	5	4	4	4	4	4	5	3	4	4	3	5	5	3	3	3	4	5	3	3	3	3	3	4	5
489	2025-06-06 21:35:46	136秒	微信	N/A	1	1	1	2	1	2	2	2	2	4	3	3	3	3	4	2	3	4	2	4	2	3	2	2	3	2	3	4	2	2	4	2	3	2	2	4	4	4	2	2	2	4	2	3	2
490	2025-06-06 21:39:28	47秒	微信	N/A	1	1	2	1	1	3	2	2	2	1	2	3	3	1	1	2	3	3	3	1	1	2	2	3	3	2	1	1	1	1	1	3	2	1	2	3	1	3	2	2	2	1	3	3	2
491	2025-06-06 21:42:34	168秒	微信	N/A	2	4	2	1	2	4	2	1	1	1	3	1	2	1	2	1	3	1	1	1	2	2	2	3	3	1	2	3	2	3	3	2	3	1	2	3	1	3	2	2	1	3	2	2	1
492	2025-06-06 21:45:33	49秒	微信	N/A	2	2	2	2	2	1	2	3	3	2	2	3	3	2	2	3	1	2	1	1	2	3	3	2	2	1	1	1	2	1	2	2	3	3	3	1	3	2	1	2	3	3	1	1	3
493	2025-06-06 21:46:06	38秒	微信	N/A	1	2	1	1	2	2	1	2	2	3	2	1	3	3	2	3	3	3	2	3	1	3	2	1	2	3	2	1	1	1	2	2	2	2	3	3	2	1	2	2	2	3	1	3	2
494	2025-06-06 22:02:41	144秒	微信	N/A	1	2	2	2	2	1	1	2	2	3	2	1	1	1	2	3	1	3	1	2	2	2	2	3	2	3	3	3	2	2	3	2	2	2	2	3	3	2	3	1	2	1	1	3	3
495	2025-06-06 22:24:52	99秒	微信	N/A	1	2	2	1	2	2	1	2	2	2	2	2	1	2	2	2	1	2	2	2	1	1	1	1	1	1	2	2	2	2	2	2	2	2	1	2	1	2	1	2	2	1	2	2	1
496	2025-06-05 15:54:25	215秒	微信	N/A	1	1	2	1	5	5	3	3	3	2	3	4	4	2	3	3	3	2	3	3	3	3	2	3	2	3	2	3	4	4	4	3	3	4	4	2	4	4	2	3	4	2	4	4	4
497	2025-06-05 16:33:49	122秒	微信	N/A	2	4	1	1	2	3	2	4	4	4	2	2	2	4	2	3	3	3	4	4	2	3	3	4	3	2	3	2	4	4	3	3	4	4	2	3	4	2	2	3	4	4	4	4	4
498	2025-06-05 19:46:53	159秒	微信	N/A	1	1	2	1	1	2	2	1	1	2	1	1	2	1	3	1	3	2	3	2	2	1	1	2	1	2	2	3	2	1	1	2	2	3	2	1	2	2	2	1	2	1	3	1	3
499	2025-03-05 12:50:20	106秒	微信	N/A	2	3	3	2	2	1	3	2	2	2	2	2	1	1	2	1	2	2	1	1	2	2	2	2	1	2	1	2	2	2	2	2	2	1	2	1	2	1	1	1	1	2	1	2	2
500	2025-06-06 20:50:43	151秒	微信	N/A	1	4	2	2	4	5	5	4	4	3	3	3	3	4	3	2	2	3	2	2	4	2	3	3	4	4	2	3	2	3	4	3	2	3	3	3	3	4	4	4	3	3	3	3	2
501	2025-06-06 20:52:58	70秒	微信	N/A	2	3	2	2	3	3	2	1	1	1	3	2	1	2	3	3	3	2	1	3	2	3	2	3	1	1	1	2	1	2	1	1	2	2	1	3	1	1	1	1	2	3	3	1	3
502	2025-06-06 20:53:23	121秒	微信	N/A	2	4	2	1	1	1	1	3	3	3	3	1	1	3	1	2	1	3	1	2	2	1	2	2	1	1	1	2	1	3	3	1	3	3	3	3	3	3	3	3	1	3	1	3	1
503	2025-06-06 20:55:59	126秒	微信	N/A	1	2	2	1	3	2	1	2	2	1	2	2	2	2	2	1	2	2	2	2	2	1	2	1	2	1	2	1	2	2	2	2	1	1	1	1	1	2	2	1	2	2	1	2	2
504	2025-06-06 21:01:39	55秒	微信	N/A	1	1	2	1	3	3	4	4	4	3	4	4	3	2	2	3	2	3	3	2	4	3	4	3	3	3	3	2	3	3	4	3	2	3	3	2	2	4	3	4	2	4	3	4	2
505	2025-06-06 21:10:49	119秒	微信	N/A	1	1	2	2	4	4	5	4	4	4	4	5	4	4	4	4	5	5	4	4	4	4	4	4	4	4	4	4	4	4	4	4	4	4	4	4	4	5	4	4	5	4	4	4	4
506	2025-06-06 21:27:07	67秒	微信	N/A	2	1	2	1	1	3	3	2	2	2	1	1	2	2	2	2	1	2	2	2	2	1	2	2	1	2	2	1	1	1	2	2	1	1	1	2	2	2	2	1	1	1	2	2	2
507	2025-06-06 22:18:37	104秒	微信	N/A	1	2	1	2	3	1	2	1	1	2	2	2	2	2	1	1	2	2	2	2	2	2	2	1	1	2	2	2	2	2	1	1	2	1	2	1	2	1	2	2	1	2	2	2	2
508	2025-06-06 22:24:39	293秒	微信	N/A	1	2	2	2	2	1	1	2	2	3	3	3	2	2	4	2	2	2	2	2	4	2	4	4	3	4	4	4	2	3	4	2	3	3	2	2	4	2	3	4	3	2	2	4	2
509	2025-06-06 23:16:07	203秒	微信	N/A	1	3	2	2	1	1	1	1	1	5	3	2	1	2	5	5	3	4	4	1	5	1	1	4	2	5	1	1	2	1	4	2	2	3	4	2	3	3	3	1	2	3	2	2	3
510	2025-06-06 23:17:13	808秒	微信	N/A	2	2	3	2	1	1	1	2	2	2	1	1	2	1	1	1	2	2	2	1	2	1	2	2	1	1	1	2	2	1	2	1	2	2	2	1	2	1	1	2	2	2	2	2	2
511	2025-06-07 11:26:39	133秒	微信	N/A	1	1	3	2	1	2	2	2	2	2	1	1	2	1	1	2	1	1	1	2	2	1	2	2	1	2	2	1	1	1	2	2	2	1	2	1	1	1	1	1	2	2	1	2	2
512	2025-06-07 11:26:44	132秒	微信	N/A	2	2	1	2	2	1	1	5	5	3	1	4	3	3	4	1	5	3	4	2	5	2	1	1	2	4	4	4	4	3	1	3	4	2	4	4	5	5	3	5	3	3	5	4	5
513	2025-06-07 11:26:47	129秒	微信	N/A	2	3	2	2	1	1	1	2	2	2	5	5	1	2	5	2	1	1	4	1	3	4	2	2	4	1	1	5	2	4	2	2	5	3	3	2	1	1	3	3	2	1	3	2	1
514	2025-06-07 11:26:51	108秒	微信	N/A	1	2	3	2	1	3	2	2	2	1	2	2	2	2	2	2	2	2	1	2	1	1	1	2	1	2	2	1	2	2	2	1	1	1	2	1	2	2	1	1	2	2	1	1	1
515	2025-06-07 11:26:53	145秒	微信	N/A	1	4	1	2	3	3	5	4	4	5	4	5	5	4	4	4	4	5	4	5	4	5	4	4	4	4	4	5	5	5	5	5	5	4	4	4	4	5	5	4	4	4	5	4	4
516	2025-06-07 11:27:00	136秒	微信	N/A	2	2	2	2	2	2	4	3	3	1	3	2	1	1	2	3	1	2	1	3	2	1	2	2	3	2	3	3	3	1	3	3	1	1	1	3	1	1	2	3	1	3	2	1	1
517	2025-06-07 11:27:01	85秒	微信	N/A	1	2	3	2	3	5	3	3	3	5	5	4	3	4	5	4	4	5	5	5	3	5	3	5	4	3	3	4	5	5	5	4	4	5	5	5	3	3	4	4	3	3	5	4	4
518	2025-06-07 11:27:08	129秒	微信	N/A	2	2	2	2	2	1	3	1	1	1	2	3	3	3	1	1	3	1	2	3	2	1	3	3	1	3	1	2	2	3	3	3	3	2	2	3	2	3	3	2	2	1	2	1	3
519	2025-06-07 11:27:20	112秒	微信	N/A	1	2	1	1	1	2	3	1	1	2	2	2	2	2	1	1	2	2	2	2	2	2	2	2	2	1	2	2	2	2	1	1	1	1	2	2	1	2	2	1	2	1	1	2	1
520	2025-06-07 11:27:22	163秒	微信	N/A	2	2	3	1	2	1	1	1	1	3	1	1	3	2	1	2	3	1	2	1	2	1	3	1	2	2	2	2	3	1	3	1	2	1	2	1	1	1	1	3	3	2	2	1	1
521	2025-06-07 11:27:28	185秒	微信	N/A	1	4	2	1	4	5	3	5	5	4	4	5	5	4	4	4	4	5	5	4	4	4	4	4	4	5	4	4	5	5	5	4	4	5	4	4	5	4	5	4	4	5	5	4	4
522	2025-06-07 11:27:34	92秒	微信	N/A	2	4	2	1	1	1	1	2	2	2	1	2	1	2	2	1	1	2	1	1	2	2	2	2	2	2	2	2	2	2	1	1	1	2	2	1	1	1	2	1	1	2	1	1	2
523	2025-06-07 11:27:35	103秒	微信	N/A	2	4	2	2	3	4	4	4	4	4	4	4	3	2	2	3	3	2	2	3	4	4	3	4	4	3	2	4	3	3	3	2	2	3	4	3	2	4	2	2	4	4	3	4	3
524	2025-06-07 11:27:36	133秒	微信	N/A	2	3	1	1	2	2	2	2	2	2	3	1	3	3	1	2	1	1	2	3	3	1	2	3	3	2	3	3	2	3	3	3	3	2	3	3	1	1	2	3	2	1	1	1	1
525	2025-06-07 11:27:41	184秒	微信	N/A	2	2	2	1	1	2	1	2	2	3	3	1	3	2	1	1	2	2	1	2	2	1	3	1	1	2	2	2	2	3	3	3	3	1	3	3	2	1	2	3	2	1	2	2	2
526	2025-06-07 11:27:43	191秒	微信	N/A	1	3	1	1	3	2	3	1	1	1	2	1	2	1	2	2	1	2	2	2	1	2	2	2	2	2	2	2	1	2	2	1	2	2	2	2	2	2	1	1	1	2	2	2	2
527	2025-06-07 11:27:49	156秒	微信	N/A	1	3	1	1	1	2	2	2	2	2	2	3	2	2	2	3	1	3	3	3	1	3	1	2	2	1	1	3	2	2	2	2	2	3	2	2	1	2	2	1	1	3	2	2	3
528	2025-06-07 11:27:58	135秒	微信	N/A	2	4	2	2	1	1	3	1	1	1	1	3	3	2	2	1	2	1	2	2	3	3	1	1	2	3	2	2	1	3	1	3	3	2	2	3	3	1	1	1	2	2	3	2	2
529	2025-06-07 11:28:04	158秒	微信	N/A	1	4	1	2	4	3	4	5	5	4	5	4	4	4	4	4	5	5	4	4	4	4	4	4	4	4	4	4	4	4	4	4	4	4	4	4	5	4	4	4	4	4	4	5	5
530	2025-06-07 11:28:14	144秒	微信	N/A	1	1	1	1	2	4	4	4	4	4	5	5	3	3	3	3	4	5	3	4	4	5	5	3	5	4	5	3	4	4	3	4	4	3	4	5	3	3	3	5	3	4	5	5	4
531	2025-06-07 11:28:21	124秒	微信	N/A	2	1	2	1	1	2	2	2	2	2	2	2	2	1	2	2	1	1	2	1	2	1	1	2	1	2	1	2	1	1	2	2	1	1	1	2	2	2	2	2	2	1	1	2	2
532	2025-06-07 11:28:25	147秒	微信	N/A	2	1	2	2	2	1	1	5	5	1	3	1	5	1	4	5	4	2	3	2	2	5	4	5	5	1	1	2	3	3	4	1	1	2	2	4	2	2	2	1	2	1	2	2	1
533	2025-06-07 11:28:31	201秒	微信	N/A	2	3	3	2	2	1	1	5	5	3	4	5	4	3	5	3	4	3	4	3	4	3	3	3	3	3	5	3	5	4	3	5	4	4	4	4	4	3	4	4	5	5	3	5	4
534	2025-06-07 11:28:36	204秒	微信	N/A	2	4	2	1	3	3	3	3	3	3	4	4	4	4	4	5	3	5	3	4	4	3	3	5	5	3	4	4	4	5	3	5	3	4	4	5	4	3	3	5	4	4	4	5	5
535	2025-06-07 11:28:44	260秒	微信	N/A	2	1	3	1	2	1	3	1	1	2	2	2	2	1	1	2	2	2	2	2	2	2	2	2	1	2	2	1	2	1	1	2	2	2	1	2	2	2	2	2	2	2	1	2	2
536	2025-06-07 11:28:49	248秒	微信	N/A	2	2	3	2	3	1	1	1	1	1	2	2	1	3	2	3	1	2	2	2	1	3	1	3	3	3	1	2	2	3	1	1	3	1	3	1	2	3	1	2	2	1	1	3	2
537	2025-06-07 11:28:58	194秒	微信	N/A	2	4	2	1	3	3	3	3	3	3	4	5	3	5	4	4	3	3	5	3	3	3	5	5	4	5	5	3	4	4	4	4	3	4	3	5	3	5	3	5	3	3	5	3	4
538	2025-06-07 11:29:01	119秒	微信	N/A	2	2	2	1	2	1	1	3	3	2	2	3	3	1	3	2	3	1	1	3	1	3	3	3	1	2	3	1	2	1	2	2	3	2	2	2	2	2	2	3	1	2	3	2	2
539	2025-06-07 11:29:08	244秒	微信	N/A	2	2	2	1	2	3	1	2	2	2	2	1	2	1	2	1	2	2	1	2	2	1	2	2	2	1	2	1	2	1	2	1	2	1	1	2	1	2	2	2	2	1	1	2	2
540	2025-06-07 11:29:15	122秒	微信	N/A	1	3	2	2	1	3	1	3	3	1	3	2	5	2	4	1	3	2	4	1	3	1	5	3	2	5	4	5	5	2	3	3	1	2	1	2	4	3	3	4	5	4	4	5	4
541	2025-06-07 11:29:20	243秒	微信	N/A	2	4	2	2	1	2	1	2	2	2	2	1	1	1	2	1	2	2	1	1	2	2	2	1	2	2	1	2	2	2	2	1	2	2	1	2	2	2	1	2	1	2	1	2	2
542	2025-06-07 11:29:28	183秒	微信	N/A	2	4	3	2	1	1	1	3	2	4	4	5	1	5	1	1	2	1	5	3	4	4	2	1	4	1	5	2	4	3	3	5	2	2	4	2	2	2	2	3	1	2	4	3	2
543	2025-06-07 11:29:32	298秒	微信	N/A	2	1	1	2	2	1	1	3	3	3	3	2	1	1	2	2	3	1	3	3	1	3	3	2	1	2	1	1	3	2	3	1	3	3	1	3	1	3	3	1	3	1	1	1	3
544	2025-06-07 11:29:54	265秒	微信	N/A	2	4	2	2	1	2	1	3	3	3	2	4	2	3	2	3	4	3	3	2	2	3	3	2	4	2	2	4	3	2	4	4	3	3	4	2	3	2	3	2	4	2	3	3	3
545	2025-06-07 11:29:56	56秒	微信	N/A	1	1	2	1	2	4	4	4	2	1	3	4	3	2	4	4	5	1	4	2	4	2	2	3	1	5	2	2	2	4	5	1	2	4	5	5	1	3	1	5	1	4	5	5	5
546	2025-06-07 11:29:59	105秒	微信	N/A	2	3	2	2	3	3	2	2	2	1	2	1	2	1	2	2	2	2	2	2	2	2	1	2	1	1	2	2	1	2	2	1	2	1	2	2	2	1	2	1	2	1	2	2	2
547	2025-06-07 11:30:08	99秒	微信	N/A	2	3	2	2	1	1	2	2	2	3	4	2	3	4	2	2	3	2	3	4	3	2	2	2	3	3	2	4	3	4	3	3	2	2	3	4	2	3	2	4	2	2	3	2	2
548	2025-06-07 11:30:22	165秒	微信	N/A	1	2	1	1	3	2	1	3	3	4	1	4	1	2	5	3	5	2	2	5	1	5	3	4	1	4	1	2	1	5	1	5	5	3	1	5	2	2	3	3	3	3	2	2	2
549	2025-06-07 11:30:47	162秒	微信	N/A	2	1	3	1	1	1	1	2	2	2	2	1	2	2	1	2	1	2	1	2	1	2	2	1	2	1	2	2	1	1	1	1	1	1	1	2	2	1	2	2	1	1	2	2	2
550	2025-06-07 11:31:02	274秒	微信	N/A	2	1	1	2	1	1	2	5	5	5	3	3	3	5	4	4	4	3	4	5	4	5	3	5	3	3	3	4	4	5	3	3	3	3	3	4	4	4	4	5	4	3	3	5	3
551	2025-06-07 11:31:20	214秒	微信	N/A	1	3	1	1	3	3	3	4	4	4	5	4	5	4	5	4	4	4	5	5	4	4	5	5	5	4	4	4	4	4	4	5	5	4	4	5	4	4	5	5	4	4	4	5	4
552	2025-06-07 11:31:22	148秒	微信	N/A	2	4	3	2	2	1	1	4	4	2	4	3	4	2	3	3	4	3	2	4	2	4	4	3	3	4	3	2	2	2	4	3	2	3	2	3	3	2	4	2	2	3	2	4	4
553	2025-06-07 11:31:27	141秒	微信	N/A	2	1	2	2	2	1	1	4	4	3	2	1	5	3	5	5	2	1	2	1	2	4	1	2	5	2	5	2	1	1	5	2	5	4	1	4	2	1	1	3	1	3	1	2	3
554	2025-06-07 11:31:40	401秒	微信	N/A	2	3	1	2	1	1	3	2	2	2	2	1	2	2	2	2	1	2	2	2	2	1	1	2	2	1	1	2	2	1	2	1	2	2	2	2	2	2	2	2	2	1	2	1	2
555	2025-06-07 11:32:20	55秒	微信	N/A	2	3	1	1	2	2	2	2	2	1	2	2	2	2	2	1	2	2	1	1	2	2	1	2	2	2	2	2	1	2	2	1	1	2	1	2	1	1	2	2	2	2	1	1	2
556	2025-06-07 11:32:31	91秒	微信	N/A	1	1	1	2	3	3	3	2	2	2	1	4	1	1	3	1	1	2	2	4	1	3	2	5	1	2	1	4	4	3	1	3	3	2	5	3	3	3	5	3	3	3	5	3	3
557	2025-06-07 11:32:35	88秒	微信	N/A	1	4	2	2	3	4	4	5	4	3	5	5	4	3	4	3	5	3	2	2	5	5	1	2	4	5	4	5	1	1	3	4	3	2	5	4	4	4	5	4	4	3	1	3	1
558	2025-06-07 11:32:36	89秒	微信	N/A	2	4	2	2	3	3	2	5	1	1	5	5	4	5	2	5	1	5	1	3	3	5	5	2	2	3	1	5	1	5	3	1	3	2	3	5	1	4	5	1	2	1	2	3	4
559	2025-06-07 11:32:36	78秒	微信	N/A	2	2	2	2	1	1	1	3	3	2	2	5	3	1	1	5	5	3	4	1	4	5	2	4	5	3	2	1	5	2	2	2	1	2	2	5	2	2	2	2	2	2	1	1	1
560	2025-06-07 11:32:45	99秒	微信	N/A	2	2	1	2	3	3	3	3	3	4	3	4	3	5	4	5	5	5	3	5	3	4	5	4	5	5	5	4	4	3	4	4	4	4	5	4	4	5	5	4	4	3	5	5	4
561	2025-06-07 11:32:51	193秒	微信	N/A	1	1	1	2	2	1	3	1	1	2	3	2	3	3	3	2	1	1	2	2	3	1	2	3	2	2	1	1	2	2	2	3	2	3	1	1	1	3	1	3	3	2	2	2	2
562	2025-06-07 11:32:54	93秒	微信	N/A	2	3	2	1	1	2	3	5	5	4	4	5	5	3	4	3	4	5	4	3	4	4	5	5	5	5	3	3	5	4	3	3	5	3	4	5	4	3	4	3	5	4	5	4	5
563	2025-06-07 11:32:54	108秒	微信	N/A	2	1	1	2	1	2	1	1	1	2	2	3	5	1	2	1	1	2	5	1	1	1	1	2	2	3	2	3	5	3	3	3	4	5	3	5	2	1	3	3	3	2	2	1	3
564	2025-06-07 11:33:15	129秒	微信	N/A	1	3	2	1	1	1	1	4	4	2	4	4	3	3	2	3	3	2	4	4	3	4	4	4	2	3	4	3	2	4	3	4	2	4	4	3	4	2	3	4	4	3	3	3	4
565	2025-06-07 11:33:17	135秒	微信	N/A	2	3	2	2	1	2	1	1	1	3	3	1	1	1	2	3	3	2	4	2	2	1	1	1	4	4	2	5	3	4	3	5	5	4	2	5	4	5	3	3	5	3	3	4	3
566	2025-06-07 11:33:20	106秒	微信	N/A	2	3	2	2	1	1	2	5	3	2	1	4	5	3	3	5	1	2	2	4	5	1	1	4	2	2	1	3	5	2	1	4	2	5	2	2	2	2	4	3	4	2	5	4	1
567	2025-06-07 11:33:37	364秒	微信	N/A	2	1	3	1	3	2	2	4	4	5	4	3	3	4	3	4	5	5	5	5	4	3	4	5	3	3	3	4	4	3	5	5	3	3	3	5	3	5	5	3	4	5	5	5	5
568	2025-06-11 18:33:46	94秒	微信	N/A	1	2	2	2	3	2	2	2	2	2	1	2	1	1	1	2	2	2	1	2	2	2	2	1	2	1	1	1	2	1	1	1	1	1	2	2	1	1	2	1	2	2	1	2	2
569	2025-06-11 18:33:46	160秒	微信	N/A	2	2	3	2	1	1	1	3	3	1	2	2	1	2	3	3	3	2	3	2	3	2	2	2	1	2	3	3	1	3	3	2	3	2	2	2	3	1	3	1	3	2	3	1	1
570	2025-06-11 18:33:49	163秒	微信	N/A	2	2	2	2	3	3	3	4	3	2	3	3	2	1	5	5	2	4	2	4	3	5	2	5	4	1	1	4	4	1	1	1	1	2	2	2	5	4	3	4	2	4	3	2	4
571	2025-06-11 18:33:56	126秒	微信	N/A	2	4	2	1	2	1	2	1	1	2	4	4	4	2	1	3	3	2	2	1	3	3	5	4	1	3	1	2	3	5	3	1	4	3	2	3	2	4	3	4	3	4	3	2	3
572	2025-06-11 18:34:39	107秒	微信	N/A	2	2	1	2	3	3	2	4	2	4	2	3	2	4	1	2	3	4	4	3	5	3	5	4	3	3	5	2	2	3	3	3	2	1	3	3	3	2	4	2	4	1	3	5	1
573	2025-06-11 18:35:37	312秒	微信	N/A	1	3	2	2	1	1	1	1	1	2	3	4	3	4	5	1	5	1	2	2	3	5	4	1	3	1	2	1	5	3	5	2	4	4	2	4	2	1	2	2	1	1	1	1	1
574	2025-06-11 18:38:38	58秒	微信	N/A	1	2	2	2	5	4	4	4	4	4	2	3	3	3	2	2	4	3	2	3	2	3	4	3	2	2	4	2	2	2	4	4	3	3	4	2	3	2	3	2	3	2	4	2	3
575	2025-06-11 18:38:47	313秒	微信	N/A	1	3	2	1	2	3	2	3	3	1	1	3	3	2	1	1	1	3	3	2	1	1	3	3	2	1	3	3	2	1	1	3	1	2	2	3	2	3	3	1	1	2	3	2	1
576	2025-06-11 18:38:57	274秒	微信	N/A	1	4	1	2	1	2	2	5	5	4	3	2	1	1	5	4	1	1	1	4	5	3	3	2	2	5	1	3	1	4	5	2	2	1	3	1	2	2	2	2	2	1	1	2	2
577	2025-06-11 18:39:06	70秒	微信	N/A	2	1	2	1	1	1	3	3	3	3	1	1	3	1	2	2	1	1	2	3	2	3	1	3	3	3	2	2	3	2	3	3	1	2	3	2	3	2	2	3	3	2	3	2	2
578	2025-06-11 18:39:26	77秒	微信	N/A	2	1	2	1	1	1	2	2	2	3	1	2	2	1	1	3	3	1	2	1	2	1	1	1	2	1	2	2	1	3	2	3	1	3	1	3	3	2	3	3	1	1	1	2	1
579	2025-06-11 18:39:36	92秒	微信	N/A	2	3	1	1	2	1	1	2	2	2	1	1	2	1	1	2	1	1	1	2	2	1	2	2	1	2	2	1	1	1	2	2	2	1	2	1	1	1	1	1	2	2	1	2	2
580	2025-06-11 18:39:52	52秒	微信	N/A	1	4	1	1	4	4	2	4	4	5	4	5	5	4	4	4	4	4	5	5	4	4	4	4	5	5	5	4	4	5	5	4	4	4	4	4	4	5	4	4	4	4	4	4	4
581	2025-06-11 18:39:53	639秒	微信	N/A	1	2	2	2	3	4	3	5	5	4	4	4	5	4	4	4	4	4	5	4	5	4	4	5	4	5	4	4	5	4	4	5	4	4	4	4	5	5	4	4	5	4	5	4	4
582	2025-06-11 18:40:01	119秒	微信	N/A	2	3	1	1	4	4	3	4	4	4	4	4	4	4	4	4	4	4	5	4	4	5	5	4	4	4	4	5	4	4	5	4	4	4	4	4	4	4	5	4	5	4	5	5	4
583	2025-06-11 18:40:16	132秒	微信	N/A	2	2	1	2	1	1	1	3	3	1	4	2	3	2	4	4	4	2	2	1	5	5	2	1	4	4	1	1	2	1	1	2	3	4	1	3	2	3	3	4	2	4	3	2	3
584	2025-06-11 18:40:31	137秒	微信	N/A	2	1	1	2	1	1	1	4	4	4	4	2	3	2	2	2	2	3	3	2	4	2	4	2	4	4	4	3	2	2	3	4	2	4	2	2	3	2	2	2	2	2	3	2	3
585	2025-06-11 18:40:37	155秒	微信	N/A	1	2	2	2	5	3	5	2	2	1	2	1	2	2	2	1	2	2	1	2	2	2	2	2	1	1	2	2	1	2	2	1	2	2	1	2	2	2	1	2	1	2	1	1	2
586	2025-06-11 18:40:45	72秒	微信	N/A	1	1	2	2	4	3	3	4	4	3	4	3	3	4	3	3	5	5	4	4	5	3	3	3	4	3	4	3	3	3	5	4	4	4	5	4	5	4	5	5	4	5	5	5	5
587	2025-06-11 18:41:14	189秒	微信	N/A	2	4	2	2	2	3	4	5	5	4	4	5	4	4	5	5	4	4	4	5	5	5	5	4	4	4	4	5	4	4	5	4	5	5	4	5	5	5	5	4	4	4	4	5	4
588	2025-06-11 18:41:19	223秒	微信	N/A	2	2	2	2	3	1	3	4	4	3	3	4	2	2	4	4	3	4	4	3	2	3	2	3	3	2	2	4	4	3	4	3	4	3	2	4	4	3	4	3	3	2	4	2	2
589	2025-06-11 18:43:16	292秒	微信	N/A	2	1	3	1	2	1	2	2	2	2	1	2	1	2	2	2	2	2	2	1	1	2	2	2	2	1	1	2	2	2	2	2	1	1	2	2	2	1	1	1	1	2	1	2	2
590	2025-06-11 18:43:19	101秒	微信	N/A	2	3	2	2	1	1	3	1	1	2	2	2	2	2	2	2	2	2	2	1	1	1	2	2	2	1	2	2	2	1	2	1	1	2	1	1	1	2	2	2	2	1	1	2	1
591	2025-06-11 18:43:25	158秒	微信	N/A	1	4	1	1	1	3	1	2	2	3	2	3	3	3	4	3	4	3	2	2	3	4	3	2	3	3	3	4	3	3	4	4	2	2	3	2	4	2	4	3	2	3	4	3	2
592	2025-06-11 18:43:30	64秒	微信	N/A	2	4	2	1	1	3	2	5	5	4	3	3	4	5	5	3	4	5	4	5	5	5	4	4	3	5	3	5	5	5	5	3	3	3	4	3	3	5	5	4	5	4	5	4	4
593	2025-06-11 18:43:34	222秒	微信	N/A	2	3	2	2	2	1	1	2	2	1	2	2	1	1	1	2	3	1	3	2	1	1	1	1	3	1	1	1	1	3	2	2	2	1	2	1	2	1	1	2	3	2	1	3	3
594	2025-06-11 18:44:15	490秒	微信	N/A	2	1	2	2	3	3	2	2	2	2	2	1	1	2	1	2	2	1	2	2	2	1	1	2	2	1	2	2	2	2	1	1	2	2	2	2	2	1	1	2	2	2	2	2	2
595	2025-06-11 18:44:21	334秒	微信	N/A	2	1	2	1	1	1	2	2	2	1	4	2	3	4	5	3	4	3	4	4	1	3	1	1	3	2	4	2	1	1	4	5	4	4	2	2	1	1	2	2	2	2	1	2	2
596	2025-06-11 18:44:26	213秒	微信	N/A	2	3	1	2	1	3	1	1	1	1	2	2	3	1	1	1	1	1	3	3	2	3	2	1	2	1	2	3	1	2	2	1	1	1	1	1	2	1	3	2	2	2	3	1	1
597	2025-06-11 18:45:04	208秒	微信	N/A	2	4	2	1	1	1	1	5	5	2	3	3	3	4	1	4	2	5	4	5	5	1	3	3	4	3	5	4	4	3	3	5	3	3	5	1	2	2	2	1	2	1	2	2	2
598	2025-06-11 18:45:40	160秒	微信	N/A	1	1	2	1	4	3	3	5	2	2	1	3	2	3	2	4	5	2	2	3	1	5	4	2	3	4	3	1	5	1	3	3	5	2	3	1	2	2	3	1	3	3	3	3	3
599	2025-06-11 18:45:56	186秒	微信	N/A	2	4	2	1	1	1	2	1	1	1	2	3	2	1	3	3	1	3	1	3	2	1	1	1	2	3	2	2	2	3	2	2	2	2	2	1	1	2	2	1	3	3	3	2	1
600	2025-06-11 18:46:13	62秒	微信	N/A	2	3	3	1	2	2	1	2	2	5	5	4	4	3	3	3	2	2	3	4	3	3	5	2	1	5	3	3	2	1	4	1	5	4	5	2	3	4	3	5	5	3	3	3	4
601	2025-06-11 18:46:20	334秒	微信	N/A	1	2	2	2	5	5	5	4	4	5	5	3	3	3	5	3	3	4	3	3	4	5	4	4	5	4	4	4	5	4	4	5	4	5	5	4	4	4	3	5	3	3	5	5	3
602	2025-06-11 18:46:23	528秒	微信	N/A	2	3	2	2	1	2	1	1	1	2	2	1	2	1	2	2	1	2	1	1	2	1	2	1	2	2	2	2	1	1	2	2	1	1	2	2	1	1	2	1	2	1	1	1	1
603	2025-06-11 18:46:41	160秒	微信	N/A	2	3	2	1	2	2	1	3	3	2	1	2	3	1	1	3	1	1	2	1	2	2	3	3	1	3	1	3	3	2	1	2	2	3	1	2	2	1	3	3	2	3	3	2	3
604	2025-06-11 18:46:42	58秒	微信	N/A	2	3	2	2	2	1	1	2	2	2	1	3	3	3	2	3	1	3	3	1	3	2	1	2	2	3	3	1	1	1	2	2	3	1	2	1	2	2	2	3	3	3	1	2	1
605	2025-06-11 18:46:45	260秒	微信	N/A	2	1	3	2	1	1	2	3	3	4	2	4	4	4	2	2	3	3	2	2	3	2	3	2	2	2	4	4	3	2	3	4	4	3	3	3	4	3	3	2	4	2	4	3	3
606	2025-06-11 18:48:02	424秒	微信	N/A	2	1	1	1	2	2	2	4	4	3	4	5	3	3	3	2	1	2	1	5	3	2	5	4	3	2	3	5	5	1	5	5	5	2	5	1	1	2	2	1	2	2	1	1	1
607	2025-06-11 18:48:33	170秒	微信	N/A	1	1	2	2	5	3	3	1	1	1	4	2	1	4	2	5	1	3	3	1	3	5	1	4	3	1	5	2	2	3	5	3	1	1	5	3	5	5	4	4	4	4	5	4	5
608	2025-06-11 18:49:17	355秒	微信	N/A	2	3	2	1	2	1	1	4	4	2	4	2	4	2	2	3	4	3	3	4	4	3	3	2	2	4	2	3	4	3	2	4	4	4	3	4	2	3	3	4	2	4	3	4	3
609	2025-06-11 18:49:56	72秒	微信	N/A	2	4	2	1	1	2	2	5	5	4	4	5	5	4	4	4	4	5	4	4	4	4	4	4	5	5	4	4	4	4	4	4	5	4	4	4	4	4	5	4	4	4	4	5	4
610	2025-06-11 18:50:46	586秒	微信	N/A	2	3	2	2	3	4	4	2	2	2	4	2	4	2	3	4	4	2	2	4	2	4	2	3	2	4	4	2	3	2	4	2	2	2	4	3	3	4	3	2	2	2	3	2	4
611	2025-06-11 18:51:05	179秒	微信	N/A	1	2	2	1	3	4	4	4	4	4	4	4	4	4	5	5	5	5	4	5	4	4	5	5	5	4	4	4	4	4	5	4	5	5	4	4	4	5	5	4	4	5	5	5	5
612	2025-06-11 18:52:03	370秒	微信	N/A	2	3	1	2	1	2	1	5	5	4	2	1	3	1	4	1	2	3	1	5	5	5	2	3	4	4	1	3	3	5	3	1	3	1	2	1	4	4	3	3	4	3	2	2	3
613	2025-06-11 18:53:06	207秒	微信	N/A	2	3	2	1	4	2	2	5	5	5	4	5	5	5	5	5	4	5	4	3	3	3	5	5	5	4	4	4	5	4	3	5	5	5	5	5	5	4	4	3	3	5	5	5	4
614	2025-06-11 18:53:51	222秒	微信	N/A	2	1	3	2	1	2	1	1	1	1	1	2	2	1	3	3	3	1	1	1	1	3	3	1	1	1	1	2	2	2	2	2	2	2	2	2	1	3	2	2	2	3	2	2	1
615	2025-06-11 18:54:24	282秒	微信	N/A	1	1	2	1	5	4	4	3	1	3	2	1	2	3	1	2	5	3	5	4	2	3	4	4	5	1	2	1	5	5	3	1	5	2	3	1	2	1	4	1	4	1	1	2	4
616	2025-06-11 18:55:32	222秒	微信	N/A	1	1	3	1	2	3	4	2	2	2	2	3	3	4	3	3	4	3	4	4	4	3	3	4	2	3	3	3	3	2	4	2	2	3	3	3	3	4	2	2	4	2	2	4	4
617	2025-06-11 18:56:35	492秒	微信	N/A	2	4	3	2	2	1	1	2	5	5	3	2	5	3	3	1	3	5	1	1	5	5	1	2	5	4	3	2	3	2	4	5	1	4	5	3	5	1	5	3	4	3	3	3	1
618	2025-06-11 18:57:13	79秒	微信	N/A	2	3	3	2	1	2	2	2	2	3	2	2	2	4	3	3	3	4	3	3	3	3	4	4	4	3	4	3	2	2	2	4	4	2	2	4	2	4	2	4	2	2	2	3	3
619	2025-06-11 18:58:18	138秒	微信	N/A	2	2	2	1	1	2	1	2	2	2	2	2	2	2	2	1	2	2	1	2	1	2	2	1	2	1	2	1	2	2	1	2	1	1	1	1	2	2	1	1	2	2	2	2	1
620	2025-06-11 18:58:22	229秒	微信	N/A	2	2	2	1	1	2	1	1	1	3	1	3	2	2	2	3	1	3	2	2	1	2	1	3	1	1	2	2	2	2	1	1	3	3	2	2	3	3	2	2	1	2	3	3	2
621	2025-06-11 18:58:58	127秒	微信	N/A	2	4	2	1	3	1	2	5	5	5	4	4	5	5	5	5	4	4	4	4	4	4	5	5	5	4	5	4	4	5	5	4	4	5	5	4	5	5	4	5	5	4	4	4	4
622	2025-06-11 18:59:12	67秒	微信	N/A	2	1	2	2	2	4	3	4	4	3	2	4	3	3	2	1	3	3	4	1	4	5	3	1	1	2	3	5	3	2	3	5	4	1	2	5	4	3	4	4	3	5	3	5	3
623	2025-06-11 18:59:46	121秒	微信	N/A	1	1	2	2	1	1	2	4	4	5	5	4	5	4	4	5	4	4	5	4	4	4	4	4	5	5	4	4	4	4	5	4	5	5	5	5	4	5	4	5	4	5	4	4	5
624	2025-06-11 19:00:13	324秒	微信	N/A	1	2	2	2	3	2	3	3	3	1	3	1	3	2	3	5	5	4	4	4	4	4	1	3	1	2	2	2	1	5	1	2	2	4	1	4	4	5	3	3	4	5	4	3	3
625	2025-06-11 19:02:53	534秒	微信	N/A	1	4	1	2	1	1	2	4	4	5	1	3	2	3	2	3	5	3	3	2	5	3	3	5	5	5	2	3	1	2	1	3	4	1	4	3	2	2	4	2	3	4	3	4	3
626	2025-06-11 19:02:56	139秒	微信	N/A	2	1	2	1	1	2	3	2	2	1	2	2	1	1	3	3	3	2	3	2	1	2	3	2	1	3	2	2	2	3	2	1	2	2	2	3	3	1	3	2	2	2	1	2	2
627	2025-06-11 19:03:17	59秒	微信	N/A	2	1	2	1	1	2	1	1	1	2	2	2	2	1	1	1	1	1	1	1	2	1	2	2	2	1	1	2	2	2	2	1	2	2	2	2	1	1	2	2	1	1	1	2	2
628	2025-06-11 19:04:10	223秒	微信	N/A	2	4	2	1	1	2	1	4	4	3	2	3	1	4	2	3	1	1	1	1	5	4	1	2	4	5	2	1	1	3	3	3	5	5	5	3	2	1	2	1	2	2	2	2	1
629	2025-06-11 19:04:54	77秒	微信	N/A	2	1	2	1	1	1	2	2	2	3	1	1	3	2	3	1	3	1	1	1	2	2	3	1	1	3	2	2	2	2	1	2	3	2	3	1	1	1	1	1	3	1	3	2	1
630	2025-06-11 19:05:55	255秒	微信	N/A	1	2	2	1	4	4	2	3	3	5	4	4	3	4	3	3	3	3	4	4	5	4	5	4	4	4	5	4	5	4	5	3	5	4	3	5	4	4	4	3	3	4	3	4	4
631	2025-06-11 19:06:21	119秒	微信	N/A	2	1	1	1	1	2	2	2	2	3	3	2	3	2	4	2	2	4	2	4	4	4	2	3	4	4	2	4	2	3	3	3	3	4	4	3	3	3	4	4	4	2	4	3	2
632	2025-06-11 19:06:23	379秒	微信	N/A	2	3	3	1	2	2	1	2	2	2	2	1	2	2	2	2	2	1	2	2	1	2	2	1	2	1	1	2	2	2	1	1	2	2	1	2	2	2	2	1	2	2	1	1	2
633	2025-06-11 19:07:26	92秒	微信	N/A	1	1	1	2	5	5	4	4	4	4	4	3	4	3	4	3	5	5	4	4	5	4	3	3	5	5	5	3	5	3	4	4	5	3	4	4	5	3	4	5	3	4	3	3	5
634	2025-06-11 19:07:59	377秒	微信	N/A	1	2	2	1	4	4	3	4	4	3	3	3	5	5	5	4	5	5	5	5	3	5	5	5	3	3	3	3	3	5	4	3	4	3	5	3	5	5	4	5	4	5	3	4	3
635	2025-06-11 19:08:23	45秒	微信	N/A	2	1	1	1	1	2	1	2	2	3	1	3	1	2	2	2	2	3	1	2	3	1	2	2	2	1	2	1	3	1	3	2	3	1	2	3	1	3	3	2	3	2	2	3	1
636	2025-06-11 19:08:23	114秒	微信	N/A	2	4	1	2	1	1	1	2	2	4	4	2	3	4	3	2	2	3	2	4	3	2	4	4	4	3	2	2	3	4	4	4	4	2	2	3	3	2	3	4	3	4	3	4	4
637	2025-06-11 19:08:34	276秒	微信	N/A	2	2	2	2	1	2	1	1	1	3	3	1	1	3	1	1	2	1	2	2	2	1	1	2	1	1	1	1	3	3	1	1	3	2	2	1	3	3	2	3	2	1	1	1	2
638	2025-06-11 19:10:59	198秒	微信	N/A	1	3	2	1	4	5	3	3	3	5	3	4	5	5	3	3	5	5	3	3	5	3	3	3	3	5	3	3	5	5	3	5	4	3	5	4	3	5	3	4	4	4	5	3	3
639	2025-06-11 19:14:35	127秒	微信	N/A	2	1	2	2	1	2	1	1	1	2	2	2	2	2	1	1	2	1	1	2	2	1	2	2	1	2	2	2	2	1	2	2	2	2	2	1	2	2	1	2	2	1	1	2	2
640	2025-06-11 19:16:17	101秒	微信	N/A	2	4	1	2	2	2	2	1	1	4	1	1	2	3	2	3	1	1	4	4	4	1	5	5	5	5	3	5	4	2	5	5	3	3	4	5	3	4	3	4	2	3	2	3	2
641	2025-06-11 19:19:23	65秒	微信	N/A	2	3	2	2	1	1	2	3	3	4	5	4	3	5	5	1	5	1	4	5	1	2	5	4	4	2	1	2	1	3	1	5	4	3	2	3	2	1	1	3	3	1	2	3	3
642	2025-06-11 19:20:08	149秒	微信	N/A	2	2	2	2	1	2	1	3	3	3	3	2	2	3	3	1	1	1	3	1	2	1	1	3	1	3	2	1	3	2	2	2	2	3	3	2	1	2	1	2	1	1	2	1	3
643	2025-06-11 19:26:00	168秒	微信	N/A	1	4	1	2	4	4	5	5	5	3	3	5	5	3	5	4	3	5	5	4	3	4	4	3	3	3	3	5	3	3	5	4	3	3	4	5	3	5	3	3	3	3	4	4	4
644	2025-06-11 19:27:51	91秒	微信	N/A	2	3	1	1	2	2	3	4	4	2	1	1	3	1	5	3	5	4	2	1	3	3	3	3	3	5	4	3	5	1	5	3	2	1	1	1	4	5	3	4	3	3	5	4	3
645	2025-06-11 19:35:33	206秒	微信	N/A	2	3	1	1	1	1	2	1	1	1	1	2	2	1	3	3	3	1	1	1	1	3	3	1	1	1	1	2	2	2	2	2	2	2	2	2	1	3	2	2	2	3	2	2	1
646	2025-06-11 19:36:12	94秒	微信	N/A	2	2	2	1	1	1	1	4	4	1	4	1	5	4	3	3	3	3	5	2	3	2	5	2	5	1	5	4	1	3	4	1	1	1	4	3	2	2	2	1	1	1	1	1	2
647	2025-06-11 19:37:49	94秒	微信	N/A	2	3	1	2	3	3	3	2	2	4	2	2	4	4	3	2	3	2	4	3	2	2	4	4	4	4	2	2	2	4	3	3	2	3	3	4	2	2	3	4	3	3	2	4	3
648	2025-06-13 19:43:20	313秒	微信	N/A	2	4	2	2	2	2	1	5	5	4	3	4	5	3	5	3	3	5	4	5	3	3	5	3	5	3	3	5	3	3	3	5	3	3	4	3	5	3	5	4	5	5	5	4	4
649	2025-06-13 19:46:40	76秒	微信	N/A	1	1	2	2	2	1	1	4	4	4	3	4	3	2	4	2	4	2	2	2	2	3	3	3	2	2	3	2	4	3	2	4	2	2	4	3	3	4	3	2	3	3	4	2	2
650	2025-06-13 19:47:55	132秒	微信	N/A	1	4	2	2	3	5	5	5	5	4	4	5	4	5	5	5	4	4	5	4	5	5	4	4	5	4	5	5	4	4	5	4	4	4	4	4	4	4	4	4	4	4	4	4	4
651	2025-06-13 19:48:05	174秒	微信	N/A	2	3	1	2	1	2	3	4	4	2	3	4	5	1	1	5	5	1	1	1	5	2	2	3	3	5	1	1	3	5	2	1	4	3	2	3	2	2	1	2	1	2	1	2	1
652	2025-06-13 19:50:20	181秒	微信	N/A	2	4	2	1	1	2	1	4	4	3	4	3	2	4	4	4	4	4	4	4	2	4	4	3	2	3	4	4	4	3	2	3	3	2	2	3	2	4	4	2	2	4	4	3	3
653	2025-06-13 20:11:43	302秒	微信	N/A	1	2	2	1	3	4	3	5	5	5	4	4	5	5	4	4	4	4	4	4	5	4	4	5	5	5	4	4	4	4	5	5	4	4	4	5	5	4	5	5	4	4	4	4	4
654	2025-06-13 20:16:04	313秒	微信	N/A	2	2	3	2	2	1	1	2	2	2	2	3	1	1	2	2	2	2	2	3	2	1	2	1	3	2	2	1	2	1	2	3	1	2	1	3	2	1	2	2	2	1	2	2	1
655	2025-06-13 20:20:57	136秒	微信	N/A	1	1	2	1	4	4	3	3	3	2	1	1	3	2	1	3	2	1	2	2	1	2	1	2	2	1	1	1	1	3	1	1	1	2	2	2	2	1	2	3	3	3	3	3	3
656	2025-06-13 20:27:43	91秒	微信	N/A	2	1	2	1	1	1	2	3	3	1	3	2	3	2	2	1	2	2	2	3	3	2	3	2	2	3	1	3	2	2	2	3	2	1	1	3	1	1	3	3	3	2	1	1	2
657	2025-06-13 20:53:55	136秒	微信	N/A	2	2	2	1	1	1	2	1	1	2	2	1	1	2	1	1	2	2	2	2	1	2	2	2	2	1	1	2	2	2	2	2	1	1	2	2	2	2	1	2	1	1	2	2	2
658	2025-06-13 20:55:21	184秒	微信	N/A	2	1	1	2	1	2	2	2	2	2	2	1	1	1	2	1	2	2	1	1	2	2	2	1	2	2	1	2	2	2	2	1	2	2	1	2	2	2	1	2	1	2	1	2	2
659	2025-06-13 21:00:01	254秒	微信	N/A	1	4	1	1	1	2	2	1	1	3	4	2	4	4	4	3	1	2	5	1	5	1	1	3	3	5	4	2	4	2	3	5	1	5	1	4	4	5	4	5	4	4	4	5	5
660	2025-06-13 21:20:17	95秒	微信	N/A	2	4	2	2	1	1	2	3	3	5	4	5	3	4	3	3	5	4	3	5	3	4	5	5	5	3	5	3	5	4	5	4	4	5	4	5	4	5	3	5	3	4	5	4	4
661	2025-06-13 21:32:30	48秒	微信	N/A	2	1	1	1	1	2	1	1	1	1	1	3	1	3	1	2	2	2	1	2	1	1	1	1	3	3	1	3	1	1	2	2	1	2	3	1	2	2	2	1	2	3	2	2	1
662	2025-06-13 21:32:57	77秒	微信	N/A	1	2	2	1	1	2	2	3	3	4	1	2	4	4	1	5	4	1	2	3	1	5	2	4	1	3	5	4	4	3	1	1	4	1	5	5	3	4	4	2	4	2	4	2	3
663	2025-06-13 21:33:32	64秒	微信	N/A	2	1	3	1	3	2	3	2	3	2	2	4	3	3	3	2	5	5	5	4	1	5	4	1	5	3	5	1	2	1	5	2	3	5	1	3	2	5	1	2	5	4	4	2	4
664	2025-06-13 21:33:39	69秒	微信	N/A	2	1	1	1	1	1	1	4	1	3	3	2	1	3	3	1	3	1	5	5	3	3	2	4	5	3	2	1	3	1	5	4	5	4	5	4	5	3	1	1	1	1	4	1	4
665	2025-06-13 21:33:55	153秒	微信	N/A	2	3	3	1	1	2	1	2	2	1	2	1	2	1	1	2	1	1	2	1	2	2	2	2	1	2	2	2	2	2	2	2	2	1	2	2	2	1	2	1	2	1	2	1	2
666	2025-06-13 21:33:56	83秒	微信	N/A	2	2	2	1	3	2	4	1	1	3	2	2	2	1	3	3	3	1	1	3	3	2	3	2	2	3	3	3	1	3	1	2	1	2	1	2	1	2	1	3	1	2	1	2	2
667	2025-06-13 21:33:58	74秒	微信	N/A	2	1	2	1	2	2	2	2	2	2	1	1	2	2	2	2	1	1	1	2	2	2	2	1	2	2	1	2	2	2	2	2	2	1	2	2	2	2	2	1	2	1	1	1	2
668	2025-06-13 21:34:00	96秒	微信	N/A	2	3	1	2	1	1	2	5	5	2	2	2	3	3	5	2	2	5	2	2	1	4	5	1	3	2	3	2	5	2	2	1	1	3	1	4	1	1	1	1	1	2	2	1	2
669	2025-06-13 21:34:03	99秒	微信	N/A	2	4	2	2	1	2	3	1	1	2	1	2	2	3	3	1	2	1	2	1	2	3	3	1	3	2	2	1	3	3	3	1	2	2	3	1	1	2	2	3	2	3	1	1	1
670	2025-06-13 21:34:08	89秒	微信	N/A	1	3	2	1	1	2	3	3	3	5	4	3	5	5	5	4	4	5	3	5	5	3	3	3	5	3	5	4	4	4	4	3	3	5	4	4	4	3	4	3	4	4	5	4	4
671	2025-06-13 21:34:15	100秒	微信	N/A	1	4	1	1	2	1	2	2	2	4	4	2	4	2	4	3	2	4	3	4	3	3	2	3	2	2	3	3	3	2	2	2	3	2	2	4	2	4	4	4	2	3	4	4	2
672	2025-06-13 21:34:35	129秒	微信	N/A	1	4	2	2	3	4	2	3	3	2	3	2	2	3	3	2	2	2	2	3	3	4	3	3	4	3	3	2	3	4	3	2	3	3	2	2	3	2	2	4	4	2	3	2	2
673	2025-06-13 21:34:48	144秒	微信	N/A	1	3	2	1	1	1	2	3	3	4	3	5	5	4	5	4	4	5	3	3	4	3	5	4	3	3	5	4	4	5	4	3	4	4	3	3	5	3	5	3	4	5	3	4	5
674	2025-06-13 21:34:57	145秒	微信	N/A	1	3	2	1	4	3	3	3	3	1	2	3	1	2	1	1	3	2	2	2	3	1	2	1	1	3	2	3	2	1	3	2	3	1	2	1	1	1	2	2	3	2	2	2	1
675	2025-06-13 21:35:03	157秒	微信	N/A	1	1	1	1	1	1	1	1	1	3	5	4	3	2	2	1	4	5	1	3	5	2	1	1	1	2	4	2	3	4	3	3	3	4	4	1	2	2	2	1	2	2	1	2	2
676	2025-06-13 21:35:05	153秒	微信	N/A	1	1	2	2	2	1	1	3	3	3	1	1	1	3	1	1	1	3	2	3	2	3	1	1	3	1	2	3	2	1	3	1	1	1	1	2	2	3	1	1	3	2	2	3	3
677	2025-06-13 21:35:14	134秒	微信	N/A	1	1	1	1	1	1	2	2	2	1	4	2	2	3	2	1	3	1	5	2	5	4	1	2	1	5	1	3	3	1	3	5	2	3	1	1	1	1	1	1	1	3	3	3	1
678	2025-06-13 21:35:38	135秒	微信	N/A	1	2	1	2	2	1	1	2	2	1	2	3	1	1	2	2	3	1	3	1	3	1	3	2	3	3	2	2	1	1	3	2	3	3	3	1	3	3	3	1	1	3	1	1	1
679	2025-06-13 21:35:49	160秒	微信	N/A	2	3	1	1	3	2	1	5	5	1	2	5	2	5	2	5	1	1	1	1	1	5	1	1	1	5	5	5	5	1	1	1	2	3	4	2	4	4	4	3	3	4	3	4	4
680	2025-06-13 21:35:53	155秒	微信	N/A	1	1	1	1	1	1	1	3	3	5	1	5	4	1	5	2	2	1	1	5	2	5	4	4	2	2	5	3	1	2	3	3	2	4	2	3	2	2	2	2	2	2	2	1	2
681	2025-06-13 21:35:58	213秒	微信	N/A	1	3	2	1	2	3	3	1	1	3	5	2	2	3	4	5	2	2	2	1	2	4	4	1	2	5	5	2	1	4	1	1	3	4	4	1	2	2	1	2	1	2	2	2	1
682	2025-06-13 21:35:58	253秒	微信	N/A	2	2	1	1	1	1	2	2	2	2	2	2	1	1	1	2	1	1	2	2	1	2	1	1	1	1	1	2	2	2	2	1	1	2	1	1	2	2	1	2	1	2	2	1	2
683	2025-06-13 21:36:09	206秒	微信	N/A	1	2	1	1	5	5	4	5	5	4	5	4	5	5	5	5	4	4	4	4	4	4	4	4	4	4	4	4	5	5	5	4	5	4	5	4	5	5	5	5	4	4	4	4	4
684	2025-06-13 21:36:36	92秒	微信	N/A	1	2	1	2	2	4	3	3	4	4	2	3	5	2	5	5	4	2	1	4	4	1	1	4	1	3	2	4	1	1	4	1	5	5	3	4	5	2	4	1	5	2	2	3	1
685	2025-06-13 21:36:39	252秒	微信	N/A	2	2	3	2	2	1	2	1	1	3	2	3	5	3	4	1	4	5	5	2	5	1	5	2	1	1	2	5	4	5	1	2	1	2	5	5	3	3	2	3	3	1	1	1	3
686	2025-06-13 21:36:51	235秒	微信	N/A	1	4	2	2	1	2	1	2	2	2	2	3	4	2	4	3	4	3	2	4	3	3	2	4	4	2	3	2	2	4	3	2	4	2	3	2	3	3	3	4	4	3	4	4	2
687	2025-06-13 21:37:02	163秒	微信	N/A	1	2	3	2	4	2	4	4	4	5	4	4	3	3	3	3	3	4	5	4	5	5	4	3	4	3	3	3	5	3	5	4	4	5	3	5	5	5	4	5	4	4	3	4	4
688	2025-06-13 21:37:04	282秒	微信	N/A	2	1	2	1	1	1	3	5	5	2	5	5	5	2	2	2	1	5	1	3	3	3	1	4	2	3	2	2	2	1	3	2	2	4	2	5	2	1	2	2	2	1	2	1	2
689	2025-06-13 21:37:15	284秒	微信	N/A	1	3	3	2	4	3	3	3	3	2	3	1	1	1	1	2	3	2	2	2	3	1	2	1	1	2	1	2	3	3	3	2	2	3	3	1	2	3	3	2	1	3	2	3	1
690	2025-06-13 21:38:06	313秒	微信	N/A	2	2	1	1	1	1	2	2	2	2	2	1	2	2	1	1	1	2	2	2	2	1	1	1	2	1	1	1	1	2	2	2	2	1	2	2	2	2	2	2	1	2	2	1	2
691	2025-06-13 21:38:31	166秒	微信	N/A	2	1	1	1	1	1	2	1	1	3	3	2	3	2	1	1	3	2	2	3	1	3	1	2	3	1	3	1	3	2	1	1	3	1	1	1	2	2	3	3	3	2	3	1	2
692	2025-06-13 21:39:13	159秒	微信	N/A	2	1	2	2	1	1	1	1	1	2	2	2	2	1	2	1	2	2	2	1	2	1	2	2	1	2	2	1	2	1	2	2	2	1	2	2	2	1	2	1	2	1	1	2	1
693	2025-06-13 21:39:13	242秒	微信	N/A	1	3	2	1	5	5	5	3	3	4	4	3	4	5	5	5	3	5	3	5	4	5	4	3	5	5	5	3	4	4	5	4	3	5	3	5	5	4	5	3	5	5	4	3	3
694	2025-06-13 21:39:19	306秒	微信	N/A	1	2	3	1	5	4	4	5	5	4	4	4	4	4	4	4	4	5	4	5	5	5	4	5	4	4	4	4	4	4	4	4	4	5	4	5	4	4	4	5	4	5	5	4	4
695	2025-06-13 21:39:22	101秒	微信	N/A	2	4	2	2	2	2	2	3	3	5	1	2	4	2	1	1	3	5	5	3	2	5	3	1	2	3	1	1	2	4	2	4	2	5	3	2	5	5	4	5	4	5	5	4	5
696	2025-06-13 21:39:28	218秒	微信	N/A	1	3	1	2	1	2	1	4	5	2	3	2	4	2	3	1	5	1	5	4	2	4	2	1	4	4	1	2	3	4	1	1	4	4	1	2	3	3	2	4	4	1	2	2	3
697	2025-06-13 21:39:38	190秒	微信	N/A	1	4	1	2	2	4	3	4	4	4	4	4	5	4	5	5	5	5	4	5	4	4	4	4	4	4	5	5	4	4	4	4	4	4	5	4	4	4	4	4	4	4	4	5	4
698	2025-06-13 21:40:09	170秒	微信	N/A	1	3	1	1	1	2	2	4	4	4	3	3	4	4	2	4	4	1	3	1	3	2	3	5	4	4	2	5	4	2	1	1	1	2	5	4	1	2	2	3	2	2	1	2	3
699	2025-06-13 21:40:14	411秒	微信	N/A	2	1	2	1	2	1	1	1	1	1	1	2	1	2	2	2	2	1	1	2	2	2	2	2	1	2	1	1	1	1	2	2	2	1	2	2	2	1	2	2	2	2	2	1	2
700	2025-06-13 21:41:34	247秒	微信	N/A	2	1	1	2	2	1	3	2	2	2	2	3	2	2	2	4	4	4	2	4	4	2	4	4	2	3	2	2	2	2	4	2	2	2	3	3	2	2	3	4	4	4	4	3	2
701	2025-06-13 21:42:18	99秒	微信	N/A	1	1	2	2	2	2	1	2	2	2	2	1	2	2	2	1	1	2	1	1	2	2	2	2	2	2	2	1	1	2	2	2	2	1	2	1	2	2	1	1	1	2	1	2	1
702	2025-06-13 21:43:10	66秒	微信	N/A	2	2	2	1	1	1	1	2	2	2	3	1	2	2	1	1	1	2	1	1	2	2	1	2	1	3	2	1	2	3	3	2	1	1	3	3	1	2	3	2	1	2	1	2	1
703	2025-06-13 21:44:22	133秒	微信	N/A	2	3	1	1	1	2	3	2	2	2	2	2	2	1	2	2	2	2	1	1	1	2	2	2	1	2	2	2	2	2	2	2	2	1	2	2	2	1	2	1	2	1	2	2	2
704	2025-06-13 21:44:23	126秒	微信	N/A	2	1	2	2	1	1	2	2	2	2	2	2	2	1	2	2	2	2	1	1	1	2	2	2	1	2	2	2	2	2	2	2	2	1	2	2	2	1	2	1	2	1	2	2	2
705	2025-06-13 21:45:06	116秒	微信	N/A	1	4	2	2	1	2	2	5	5	3	1	1	5	2	3	4	5	1	5	4	2	1	3	1	1	5	4	4	3	2	5	1	4	5	4	2	3	2	2	2	2	2	4	4	2
706	2025-06-13 21:45:10	109秒	微信	N/A	2	3	1	1	1	2	2	1	1	3	2	2	1	1	1	2	3	3	3	2	2	3	3	2	3	1	3	3	1	2	1	1	2	3	1	2	3	1	2	3	1	2	1	1	3
707	2025-06-13 21:46:23	232秒	微信	N/A	2	4	2	1	1	1	1	2	2	2	3	2	2	3	2	1	1	3	1	3	1	1	2	2	2	2	2	3	2	3	1	3	3	3	3	2	3	1	1	1	3	1	3	1	1
708	2025-06-13 21:46:39	92秒	微信	N/A	1	3	2	1	3	3	1	2	2	3	4	4	5	2	5	5	4	3	2	4	1	1	3	3	2	2	1	4	5	4	2	1	4	5	2	4	2	1	1	2	2	2	1	2	1
709	2025-06-13 21:47:03	876秒	微信	N/A	1	3	3	2	3	4	4	4	4	5	4	4	4	5	4	4	5	5	4	4	5	4	5	5	4	4	5	4	5	4	4	5	5	4	5	4	4	5	5	4	4	4	4	5	4
710	2025-06-13 21:47:14	228秒	微信	N/A	2	4	2	2	1	3	2	1	1	3	5	3	4	1	1	1	4	3	4	1	4	1	5	5	1	4	2	3	3	1	5	5	1	4	2	4	5	5	3	3	4	3	4	5	4
711	2025-06-13 21:47:19	276秒	微信	N/A	1	1	2	2	1	2	1	3	3	1	5	1	5	3	5	2	2	4	3	1	4	1	1	2	5	5	2	4	1	3	4	5	1	3	3	1	4	2	2	2	2	4	4	4	4
712	2025-06-13 21:49:32	209秒	微信	N/A	1	3	1	1	2	1	1	2	2	2	2	2	2	2	2	2	2	2	2	1	1	2	2	2	2	2	2	1	2	2	2	2	1	2	2	2	2	2	1	2	2	2	1	2	1
713	2025-06-13 21:49:45	121秒	微信	N/A	1	3	2	1	2	1	2	4	4	4	4	3	2	3	2	5	1	3	1	4	1	3	2	4	1	3	3	5	2	4	3	5	3	1	4	3	2	3	1	2	2	2	3	3	2
714	2025-06-13 21:50:02	408秒	微信	N/A	2	3	2	1	1	1	2	2	2	2	3	3	1	2	3	2	1	2	3	2	1	1	3	1	2	1	3	2	2	3	2	1	3	3	1	2	3	3	1	2	1	3	1	1	1
715	2025-06-13 21:52:31	125秒	微信	N/A	2	2	3	2	2	1	2	2	2	3	1	3	1	1	3	2	1	1	1	3	3	3	2	2	2	2	1	1	2	1	3	2	1	3	3	1	2	2	3	3	1	3	1	3	3
716	2025-06-13 21:53:59	431秒	微信	N/A	1	2	2	1	1	1	1	1	1	3	1	3	1	3	1	1	1	2	2	1	2	3	3	2	1	1	3	1	1	2	3	2	3	1	2	2	1	3	1	3	3	1	3	3	1
717	2025-06-13 21:54:46	861秒	微信	N/A	2	1	3	2	1	2	3	1	1	3	3	1	2	2	3	2	1	2	3	3	2	3	3	2	1	3	3	2	3	3	2	3	3	1	1	2	1	1	3	1	2	1	3	3	2
718	2025-06-13 21:54:55	149秒	微信	N/A	1	1	3	1	4	5	4	3	3	3	2	3	3	3	4	4	2	2	2	2	2	4	2	4	3	2	4	4	3	2	4	2	3	4	4	3	3	2	3	2	4	4	3	2	3
719	2025-06-13 21:55:49	193秒	微信	N/A	1	1	1	1	4	3	4	4	4	4	5	5	4	4	4	4	4	5	4	5	5	4	5	4	4	4	4	5	4	4	4	4	4	4	4	4	5	5	5	4	5	4	4	5	4
720	2025-06-13 21:56:58	78秒	微信	N/A	1	2	1	1	1	3	3	1	1	2	1	3	1	2	2	1	3	2	1	3	3	3	3	2	1	2	1	3	2	3	1	3	2	1	3	1	3	3	2	3	3	1	1	2	2
721	2025-06-13 22:01:28	244秒	微信	N/A	2	1	2	2	1	3	2	1	1	2	2	2	2	2	1	2	1	2	1	1	2	2	1	2	2	2	1	2	2	1	1	2	2	2	2	1	1	1	1	1	2	2	2	1	2
722	2025-06-13 22:01:46	1230秒	微信	N/A	2	3	2	1	3	2	1	1	1	2	1	2	1	2	2	2	1	2	2	1	2	2	1	2	2	2	2	2	2	1	2	1	2	1	1	2	1	2	2	1	2	2	2	1	1
723	2025-06-13 22:02:16	188秒	微信	N/A	2	1	2	2	2	2	2	2	2	4	3	2	5	4	2	5	2	5	3	3	3	5	4	2	1	1	4	2	3	2	3	2	2	1	2	4	2	2	2	3	4	4	2	4	3
724	2025-06-13 22:02:41	51秒	微信	N/A	2	3	3	1	1	3	2	1	1	1	2	2	1	1	2	1	2	2	2	2	2	2	2	2	1	1	2	2	2	2	1	2	2	1	1	1	1	2	1	2	2	1	1	2	2
725	2025-06-13 22:03:24	536秒	微信	N/A	1	2	1	2	2	2	3	3	3	2	2	2	2	3	3	2	3	3	1	1	3	2	1	2	1	1	3	1	2	3	2	1	1	2	2	1	2	2	3	3	2	1	3	1	3
726	2025-06-13 22:03:58	12146秒	微信	N/A	1	2	2	1	3	3	1	2	2	2	1	2	2	3	2	1	3	3	2	1	2	2	3	1	1	2	3	1	1	3	1	3	3	2	1	1	2	1	1	1	2	3	3	3	1
727	2025-06-13 22:06:01	1210秒	微信	N/A	1	2	1	2	2	1	1	1	1	2	2	2	2	2	1	1	2	1	1	2	2	1	2	2	1	2	2	2	2	1	2	2	2	2	2	1	2	2	1	2	2	1	1	2	2
728	2025-06-13 22:07:57	108秒	微信	N/A	1	4	2	2	5	3	3	5	5	5	3	5	5	4	4	4	5	5	5	3	3	4	5	5	3	5	5	3	4	5	3	5	4	3	3	4	5	3	5	4	3	5	3	4	5
729	2025-06-13 22:12:13	125秒	微信	N/A	1	1	3	1	1	2	1	3	3	4	2	3	3	4	2	3	4	4	2	4	3	2	3	2	3	3	2	4	2	2	4	4	3	4	4	2	2	4	2	4	2	2	2	2	3
730	2025-06-13 22:13:19	427秒	微信	N/A	1	4	1	2	2	1	1	3	3	2	2	4	2	2	3	3	3	2	2	2	3	2	3	2	4	2	2	4	3	3	4	2	3	2	3	4	4	4	4	3	3	2	4	2	2
731	2025-06-13 22:13:47	538秒	微信	N/A	2	2	2	2	2	2	2	4	4	5	4	4	4	4	5	4	5	4	5	5	4	4	4	4	4	4	5	4	5	5	4	4	4	5	4	4	4	5	4	4	4	5	4	5	5
732	2025-06-13 22:14:49	73秒	微信	N/A	2	2	2	1	3	3	3	5	5	3	5	3	5	5	3	5	2	5	3	1	2	4	3	4	5	3	4	1	2	3	4	4	4	4	5	3	2	1	2	1	2	1	2	2	2
733	2025-06-13 22:15:00	157秒	微信	N/A	1	4	1	2	3	2	2	3	3	3	2	2	1	2	2	2	3	3	1	3	2	3	3	1	3	3	1	3	3	2	3	3	1	1	1	2	2	2	3	2	1	3	2	1	2
734	2025-06-13 22:19:41	165秒	微信	N/A	2	3	2	1	1	1	1	1	1	2	1	2	2	3	2	1	1	1	1	3	3	2	2	2	3	3	2	1	3	3	1	1	3	2	1	2	1	1	3	2	2	3	3	3	1
735	2025-06-13 22:24:14	123秒	微信	N/A	1	1	2	1	4	3	4	4	4	4	1	3	1	3	3	1	2	4	4	2	5	2	3	2	1	3	4	4	5	3	4	5	1	5	2	1	1	2	1	3	2	1	2	2	3
736	2025-06-13 22:39:04	149秒	微信	N/A	1	4	2	1	4	2	4	4	4	5	4	4	4	5	4	4	5	4	5	5	4	4	5	4	4	4	5	5	4	4	4	4	5	4	5	4	4	4	4	4	4	4	4	4	4
737	2025-06-13 22:39:50	113秒	微信	N/A	2	1	2	2	1	1	3	2	2	3	2	1	3	1	1	2	2	1	3	2	3	3	2	3	3	3	1	2	1	1	2	2	1	3	2	3	3	1	3	1	2	1	1	2	1
738	2025-06-13 22:42:12	147秒	微信	N/A	2	2	2	1	1	2	3	2	2	3	3	2	3	1	3	3	1	2	1	1	3	2	1	1	1	2	2	2	1	3	2	2	1	2	2	3	3	2	3	2	2	2	3	3	3
739	2025-06-13 22:51:55	40秒	微信	N/A	2	2	3	2	3	3	2	3	3	2	2	1	2	1	2	1	2	3	2	1	2	2	1	3	3	3	3	2	1	3	3	3	1	3	2	2	1	2	1	1	3	1	1	3	3
740	2025-06-13 22:53:01	66秒	微信	N/A	2	2	3	1	2	3	2	2	2	3	1	3	1	1	1	2	1	1	1	1	2	1	3	2	2	1	1	2	3	3	2	3	3	3	1	3	1	2	3	1	2	1	3	2	3
741	2025-06-13 22:55:15	317秒	微信	N/A	2	4	1	1	1	1	1	4	4	2	2	2	4	2	2	2	3	4	4	3	3	3	3	4	3	3	3	2	4	2	2	2	4	3	4	2	4	4	2	2	3	3	2	4	4
742	2025-06-13 22:55:50	202秒	微信	N/A	1	2	2	1	3	3	3	2	2	4	3	2	2	4	2	2	4	4	3	2	2	3	4	3	2	3	4	4	4	3	2	4	3	4	3	2	2	2	4	2	4	2	4	3	2
743	2025-06-13 22:57:32	138秒	微信	N/A	1	3	2	1	1	1	1	4	4	2	4	3	3	2	4	3	3	2	2	4	4	3	4	2	3	4	2	4	2	4	4	4	4	2	4	3	4	3	3	2	4	2	3	3	3
744	2025-06-13 23:18:20	102秒	微信	N/A	2	4	2	1	1	2	1	4	4	2	4	2	4	2	2	4	4	3	3	4	4	4	2	3	2	3	3	2	4	2	3	4	2	2	4	4	3	4	4	3	4	2	3	4	3
745	2025-06-13 23:20:32	141秒	微信	N/A	1	2	2	2	4	2	4	4	3	2	3	5	4	5	1	3	3	4	2	2	3	2	5	3	4	3	2	2	2	2	3	2	2	4	4	5	1	3	5	5	1	3	4	2	4
746	2025-06-13 23:55:10	155秒	微信	N/A	1	3	1	1	3	3	2	2	2	1	1	2	1	2	2	2	2	2	2	2	2	2	1	2	1	1	1	2	1	2	1	2	2	1	1	2	1	2	1	2	1	2	2	2	2
747	2025-06-13 23:59:51	202秒	微信	N/A	1	1	2	2	1	1	1	3	3	4	2	5	3	2	2	1	4	5	2	3	5	2	1	1	1	5	3	1	3	3	1	5	1	4	5	2	2	2	2	2	2	2	2	2	1
748	2025-06-14 00:20:24	140秒	微信	N/A	1	4	2	1	1	1	2	2	2	3	4	4	4	2	3	4	2	4	4	2	3	2	2	4	4	3	3	3	3	3	4	4	4	3	2	4	4	2	3	2	3	2	2	2	3
749	2025-06-14 00:32:56	68秒	微信	N/A	2	1	3	1	1	2	1	2	2	1	3	3	2	3	1	3	2	2	1	3	3	2	3	1	1	1	1	2	2	3	1	1	1	3	1	3	3	2	2	3	3	1	3	2	2
750	2025-06-14 01:19:06	92秒	微信	N/A	2	3	1	2	2	1	1	3	3	4	1	1	2	2	4	2	5	2	4	2	4	5	2	2	3	5	3	5	3	3	3	2	5	5	3	4	5	3	3	5	4	3	4	3	5
751	2025-06-14 07:36:26	312秒	微信	N/A	1	3	1	1	1	2	2	5	5	3	5	2	1	5	4	1	5	5	3	4	2	5	5	1	3	1	1	1	3	1	3	3	2	2	1	3	2	2	2	1	1	2	2	2	2
752	2025-06-14 07:36:32	45秒	微信	N/A	2	4	2	2	1	2	1	3	3	2	2	4	4	2	3	2	3	2	2	3	2	4	2	3	3	2	3	2	2	3	3	4	4	3	3	3	3	4	4	4	3	3	2	2	3
753	2025-06-14 07:50:14	59秒	微信	N/A	2	4	2	2	1	1	1	1	1	3	1	2	3	2	3	1	1	1	1	3	1	1	3	2	2	1	2	3	1	1	2	2	3	2	1	2	3	1	3	2	3	3	3	1	1
754	2025-06-14 08:05:40	253秒	微信	N/A	2	2	1	2	2	3	2	2	2	1	2	2	2	2	1	2	1	1	2	1	2	2	2	2	2	2	1	1	1	2	1	1	1	2	2	1	2	2	1	2	1	1	2	2	2
755	2025-06-14 08:09:51	140秒	微信	N/A	2	1	2	2	2	1	1	3	3	5	1	5	2	1	1	2	3	1	3	3	3	1	5	4	4	1	2	1	3	2	4	4	2	2	5	5	2	1	2	2	2	1	2	1	2
756	2025-06-14 08:15:09	362秒	微信	N/A	2	1	1	1	1	1	1	5	5	3	1	4	3	3	3	5	1	4	5	1	5	1	2	3	4	4	1	2	5	3	3	4	3	3	2	5	2	2	2	2	2	2	2	2	2
757	2025-06-14 08:17:09	175秒	微信	N/A	2	3	2	2	3	1	3	2	2	2	1	1	1	2	1	2	2	1	2	1	2	2	1	2	2	2	2	2	2	1	2	2	1	1	2	2	1	2	1	2	1	2	2	1	2
758	2025-06-14 08:48:16	193秒	微信	N/A	2	4	1	2	4	3	4	4	4	4	3	3	4	4	3	3	3	5	5	4	3	5	4	5	5	4	3	3	3	3	4	5	3	4	5	3	5	3	5	4	3	3	4	3	5
759	2025-06-14 10:55:41	203秒	微信	N/A	1	4	3	1	2	2	3	3	3	4	3	3	2	3	2	4	3	2	3	3	4	2	4	3	4	2	4	4	2	4	3	3	3	2	2	4	4	3	4	3	4	4	2	4	3
760	2025-06-14 11:10:39	121秒	微信	N/A	1	2	1	1	1	2	3	2	2	3	3	2	4	4	3	2	2	2	2	3	4	4	3	2	2	2	4	2	2	2	2	3	3	4	3	4	4	3	2	3	2	3	3	3	4
761	2025-06-14 11:14:38	188秒	微信	N/A	2	3	2	2	2	1	1	2	2	1	1	2	2	1	2	2	2	2	1	2	1	1	2	2	2	2	2	1	2	2	2	2	2	1	1	2	2	1	2	2	1	2	2	2	2
762	2025-06-14 11:14:46	219秒	微信	N/A	1	1	3	1	3	2	1	1	1	2	1	1	3	1	1	3	2	3	1	2	3	3	1	3	3	2	1	1	1	3	3	1	1	2	1	1	3	1	3	1	3	3	2	3	1
763	2025-06-14 11:16:46	166秒	微信	N/A	2	3	1	1	1	1	3	1	1	1	3	2	1	1	3	1	3	1	3	1	3	3	3	1	1	1	2	2	2	2	1	3	3	2	2	1	1	3	2	2	2	1	3	2	3
764	2025-06-14 11:21:27	358秒	微信	N/A	1	2	1	2	1	1	1	2	2	4	3	3	3	4	2	2	3	3	4	4	3	3	4	4	3	4	3	2	3	2	4	3	2	2	4	3	3	3	4	3	4	2	3	2	3
765	2025-06-14 12:27:35	158秒	微信	N/A	1	4	3	1	1	1	2	5	5	5	4	5	4	4	3	2	3	4	4	5	2	3	1	4	3	5	3	1	5	3	1	5	3	3	5	2	3	3	2	2	3	3	2	2	3
766	2025-06-14 12:55:30	165秒	微信	N/A	1	1	2	1	5	3	3	4	4	4	5	4	5	4	4	5	4	5	5	5	4	5	4	5	4	4	4	4	4	5	4	4	4	4	4	4	5	4	4	5	4	4	5	5	4
767	2025-06-14 12:57:26	545秒	微信	N/A	1	1	1	2	2	1	3	1	1	1	1	3	2	1	1	2	1	2	1	1	3	1	2	3	2	3	3	1	3	2	1	3	1	1	3	3	2	1	1	3	1	2	2	1	3
768	2025-06-14 13:02:51	56秒	微信	N/A	1	3	2	2	1	1	3	4	4	3	4	3	4	3	3	4	3	3	4	4	2	3	2	4	3	2	3	4	2	3	2	3	3	2	4	3	2	2	3	4	4	4	2	3	3
769	2025-06-14 13:28:25	68秒	微信	N/A	2	4	2	2	1	2	2	4	4	3	5	3	3	4	4	4	3	4	3	3	4	5	5	5	3	5	4	5	4	5	5	5	4	5	5	5	3	3	4	4	5	5	5	4	4
770	2025-06-14 13:45:47	91秒	微信	N/A	1	3	2	2	4	4	3	4	4	4	2	5	4	3	5	4	1	1	2	1	3	3	5	1	2	4	5	3	3	3	4	3	2	5	2	2	1	2	1	2	2	3	1	2	3
771	2025-06-14 14:14:23	213秒	微信	N/A	1	4	2	2	5	5	4	5	5	5	4	4	5	4	5	4	5	4	5	4	4	5	4	5	4	5	5	4	5	4	4	4	4	5	5	4	5	4	4	4	4	4	5	5	5
772	2025-06-14 14:15:47	132秒	微信	N/A	1	4	3	1	3	3	2	4	4	4	3	3	4	4	5	4	5	5	4	3	3	4	5	3	4	5	4	4	4	3	5	4	4	3	3	5	3	5	4	5	5	3	5	4	4
773	2025-06-14 14:28:40	69秒	微信	N/A	1	2	1	1	1	1	2	3	3	2	3	5	3	5	3	4	3	3	2	4	2	2	3	1	1	4	5	1	3	3	4	1	2	5	4	4	5	5	5	3	5	4	5	3	3
774	2025-06-14 15:12:52	147秒	微信	N/A	2	2	3	1	3	3	2	1	1	1	1	3	3	3	1	2	1	1	2	3	2	1	3	1	3	3	1	2	1	3	3	2	1	3	1	2	1	3	3	2	3	1	3	2	2
775	2025-06-14 15:18:13	138秒	微信	N/A	1	4	1	1	3	4	4	4	4	4	4	5	4	5	4	4	4	4	4	5	5	5	5	4	4	5	5	4	4	4	4	4	4	5	4	4	4	4	5	4	5	4	4	4	5
776	2025-06-14 15:27:12	179秒	微信	N/A	2	2	2	1	1	2	2	2	2	5	4	4	2	3	4	2	5	1	3	4	5	3	5	2	1	2	5	1	5	2	1	5	3	5	3	4	1	2	2	2	2	1	1	2	2
777	2025-06-14 15:46:44	84秒	微信	N/A	1	2	3	2	2	1	1	1	1	2	2	1	2	2	2	2	2	1	1	2	1	1	2	2	2	2	2	2	1	2	2	2	1	1	1	2	2	1	2	1	2	2	1	2	2
778	2025-06-14 15:58:03	98秒	微信	N/A	2	2	1	2	1	2	1	4	4	5	2	5	3	4	5	3	5	1	3	4	2	2	4	1	3	5	1	2	5	3	2	2	1	2	1	2	2	2	2	1	1	2	1	2	2
779	2025-06-14 16:35:29	508秒	微信	N/A	1	1	2	1	2	1	1	1	1	2	2	1	2	2	2	2	2	2	1	1	1	2	2	2	2	1	2	2	2	2	2	2	2	1	1	2	2	1	2	1	2	1	2	2	2
780	2025-06-14 17:10:04	224秒	微信	N/A	1	4	2	1	2	2	2	2	2	2	2	2	2	1	2	1	2	2	1	2	1	2	1	1	2	1	2	2	2	1	2	2	1	1	2	2	2	2	2	2	1	1	2	1	1
781	2025-06-14 17:50:31	197秒	微信	N/A	2	1	2	2	1	2	2	1	1	2	1	1	2	1	2	2	1	1	2	1	2	2	1	1	2	1	1	1	2	1	1	2	1	2	1	2	2	2	2	2	2	2	1	1	1
782	2025-06-14 19:31:26	140秒	微信	N/A	2	3	2	1	1	2	2	1	1	1	3	2	2	4	4	5	5	4	2	4	1	4	2	2	4	5	3	4	1	3	4	4	3	4	2	2	3	1	1	3	1	2	1	2	3
783	2025-06-14 21:36:50	69秒	微信	N/A	1	1	3	2	4	3	2	4	4	4	3	5	4	4	3	4	4	3	3	5	5	3	4	3	3	3	5	5	5	4	4	3	4	3	4	5	4	4	3	5	4	3	4	4	4
784	2025-06-14 22:15:40	2600秒	微信	N/A	1	4	3	1	5	3	3	4	4	4	4	3	3	5	5	3	5	5	5	5	5	4	4	3	5	3	5	3	4	3	4	5	3	3	3	5	4	5	5	3	5	4	5	5	5
785	2025-06-14 22:38:27	93秒	微信	N/A	1	2	3	2	3	1	2	2	2	2	1	1	2	1	1	2	2	1	2	2	2	2	2	2	2	1	2	2	2	2	2	2	2	2	2	2	2	2	2	2	2	2	1	1	1
786	2025-06-14 22:38:55	100秒	微信	N/A	1	4	1	1	3	4	2	3	3	4	2	4	2	3	2	2	4	4	4	4	2	3	3	2	4	2	3	2	4	2	3	3	3	4	2	2	4	3	2	2	3	3	4	4	2
787	2025-06-14 22:41:06	212秒	微信	N/A	1	1	2	1	2	2	3	1	5	1	5	5	4	2	3	3	4	4	2	3	2	2	4	4	3	2	3	5	4	5	2	1	1	1	5	5	2	3	2	3	3	2	4	1	4
788	2025-06-15 08:06:53	187秒	微信	N/A	2	2	2	1	2	4	2	1	1	2	2	1	2	1	2	2	2	1	2	2	1	2	2	2	2	2	1	2	2	2	1	1	2	2	1	2	1	2	2	1	2	2	2	2	2
789	2025-06-15 08:08:18	139秒	微信	N/A	2	4	2	2	2	1	2	1	1	4	1	3	4	4	1	5	5	4	5	4	3	2	5	4	5	5	2	2	5	4	5	5	3	1	2	4	4	3	3	3	2	4	4	2	4
790	2025-06-15 08:35:07	236秒	微信	N/A	1	1	1	1	1	1	1	4	4	5	4	4	4	2	4	4	5	1	3	3	1	2	1	1	3	1	1	3	1	1	2	3	5	4	1	2	1	2	2	2	2	1	2	2	2
791	2025-06-15 09:55:38	97秒	微信	N/A	1	2	3	1	1	2	1	3	3	2	3	4	2	5	4	4	3	3	4	4	2	3	3	2	3	2	3	3	1	1	4	3	5	2	1	3	3	2	3	1	2	2	1	1	1
792	2025-06-15 11:09:15	128秒	微信	N/A	1	2	3	2	3	4	4	4	4	4	5	5	4	5	4	3	5	3	3	4	4	5	4	5	4	3	4	5	3	3	5	3	5	3	3	5	5	3	4	4	5	4	4	4	5
793	2025-06-15 14:18:34	133秒	微信	N/A	2	4	2	1	3	4	3	3	3	3	4	4	4	4	3	3	5	3	4	3	5	4	5	5	5	5	4	4	5	5	5	4	3	3	5	4	3	5	4	3	5	3	3	4	5
794	2025-06-15 14:21:23	197秒	微信	N/A	1	4	1	1	4	2	4	2	2	4	2	2	2	4	4	2	4	4	3	3	4	3	3	3	4	3	4	2	2	2	2	2	4	3	4	2	3	4	3	3	4	2	4	4	3
795	2025-06-15 15:15:13	274秒	微信	N/A	1	4	1	2	3	4	5	5	5	4	5	3	3	5	3	3	4	4	3	3	3	3	5	3	3	5	5	3	5	4	4	5	3	4	4	5	5	5	3	4	3	3	3	3	3
796	2025-06-15 15:32:45	36秒	微信	N/A	1	4	1	1	3	1	3	1	1	5	5	2	3	3	3	5	1	5	1	3	5	1	3	4	5	3	1	1	3	2	1	2	4	3	4	4	4	4	3	4	4	4	4	3	5
797	2025-06-15 17:50:21	139秒	微信	N/A	2	3	2	2	2	3	2	1	1	3	3	3	2	3	3	1	3	1	2	2	2	1	2	3	3	2	3	3	1	3	3	2	1	2	3	1	3	3	3	1	3	3	3	1	2
798	2025-06-15 22:07:39	160秒	微信	N/A	1	3	2	1	5	4	4	5	5	3	4	5	3	4	4	5	5	3	4	5	5	5	3	3	3	3	4	5	3	5	3	4	5	3	3	5	3	4	5	3	5	3	5	4	3
799	2025-06-16 11:52:49	170秒	微信	N/A	1	4	1	1	4	5	5	4	4	4	4	5	4	4	5	5	4	4	5	4	4	4	5	5	5	4	4	5	5	4	5	4	5	4	4	4	4	5	4	5	4	4	4	4	4
800	2025-06-16 11:53:33	150秒	微信	N/A	1	3	3	2	1	3	3	1	1	3	1	3	2	3	3	3	3	1	1	3	3	1	1	2	1	3	1	1	1	3	3	3	3	2	2	2	1	2	3	3	1	2	2	2	3
801	2025-06-16 18:13:31	200秒	微信	N/A	2	2	2	1	3	4	3	4	4	3	3	3	2	2	4	2	2	2	2	3	2	3	2	4	2	2	4	3	3	2	2	4	3	3	3	3	2	3	3	4	4	4	4	3	2
802	2025-06-16 18:30:43	82秒	微信	N/A	1	3	2	2	2	3	1	3	3	2	4	3	4	1	3	1	5	2	4	3	2	3	2	4	1	3	4	5	3	2	5	4	4	4	4	1	2	1	3	1	1	2	1	2	3
803	2025-06-16 22:11:02	111秒	微信	N/A	1	3	1	1	1	1	2	1	1	1	2	2	2	2	2	1	1	2	2	2	1	2	2	1	2	1	2	2	2	2	1	2	2	1	2	2	2	1	2	2	1	2	1	2	2
804	2025-06-17 07:58:53	213秒	微信	N/A	1	3	2	1	2	3	3	2	2	4	2	2	4	2	2	2	2	4	2	2	2	3	3	4	2	2	2	2	2	3	3	3	2	2	3	2	2	4	2	4	2	3	4	4	3
805	2025-06-17 08:00:06	126秒	微信	N/A	1	2	3	1	2	4	3	4	4	4	1	4	5	5	2	3	2	1	5	5	3	5	5	2	1	3	2	2	1	5	3	2	1	5	1	2	1	2	1	3	2	3	3	3	1
806	2025-06-17 10:15:57	41秒	微信	N/A	2	3	3	1	3	2	3	5	5	1	4	1	1	1	3	5	5	4	1	3	5	2	3	5	3	1	5	2	3	5	5	5	4	3	4	5	2	2	2	1	1	1	2	2	1
807	2025-06-17 10:17:07	96秒	微信	N/A	1	3	3	2	1	1	2	3	3	3	5	5	4	5	5	3	5	4	3	5	3	5	3	5	5	3	5	5	5	5	3	5	4	3	5	3	3	5	5	5	5	5	3	5	5
808	2025-06-17 10:17:32	143秒	微信	N/A	1	2	3	1	1	1	3	1	1	2	3	1	2	1	3	3	3	3	3	1	1	3	3	2	3	3	1	1	1	1	3	3	1	3	3	1	3	3	1	1	2	3	2	2	1
809	2025-06-17 10:17:35	135秒	微信	N/A	1	3	3	2	1	3	2	1	1	1	1	2	2	2	2	2	1	1	1	2	1	2	1	1	2	2	1	2	1	2	1	1	1	1	2	1	1	1	2	2	2	2	1	2	1
810	2025-06-17 10:18:08	111秒	微信	N/A	1	3	3	2	2	2	3	1	1	2	2	2	2	2	2	1	2	2	1	1	2	2	2	2	2	1	2	2	2	2	1	1	2	1	2	1	2	2	2	1	2	2	2	1	1
811	2025-06-17 10:18:41	63秒	微信	N/A	1	1	3	2	1	1	1	1	1	3	2	2	3	1	1	3	3	2	2	2	3	2	1	3	1	3	3	1	1	3	2	2	2	2	3	3	1	3	1	1	2	3	2	1	2
812	2025-06-17 10:18:51	135秒	微信	N/A	1	4	1	2	1	1	1	4	4	5	4	4	4	5	5	4	4	5	4	4	4	4	4	4	4	4	4	4	4	4	4	5	4	4	5	4	5	5	4	4	4	4	5	5	4
813	2025-06-17 10:18:58	211秒	微信	N/A	1	3	2	2	1	1	1	4	4	3	4	5	3	4	3	3	5	5	4	5	4	3	4	4	4	4	3	4	5	3	3	5	3	5	3	4	4	4	5	5	5	5	4	5	3
[truncated: 47 more columns]
